# Supplementary material for: Relationships of weight perceptions with weight control related behaviors among Chinese children and adolescents: A school-based study in Zhejiang Province
Source: PLoS One. 2023 May 17;18(5):e0285205. doi: 10.1371/journal.pone.0285205 (PMC10191311; doi:10.1371/journal.pone.0285205)
Supplement: S1 Dataset — (CSV) [file pone.0285205.s002.csv]

keyword	lrytype	countycode	schooltype	grade	bjcode	dcri	fzqk	biaocode	dcqk	sex	nationalit	marriage	fathereduc	fatheredu1	a7	a8	a8a	a9	a10	a11	b1	b2	b3	c1	c1a	c2	c3	c4	c5	d1	d2	d3	d4	d5	d6	d7	d8	d9	d10a	d10b	d11	d12	d13	e1	e2	e3	e4	e6	e6a
35834	2	36	1	1	358	3	1	34	1	2	1	1	6	2	2	1		3	40	116	1	5	3	7	1	8	7	3	5	3	2	1	2	2	1	3	1	3	11	28	3	5	4	1	2	3	5	2	1
35941	2	36	1	3	359	17	3	41	1	1	1	1	3	2	2	2		1	55	118	1	2	2	8	8	8	3	3	4	1	1	1	2	2	1	1	1	1	9	30	1	1	4	4	2	2	5	2	1
35730	2	36	1	1	357	23	3	30	1	2	1	1	2	2	2	2		1	56	135	1	2	2	5	8	1	3	3	1	2	3	3	2	2	2	1	1	2	8	0	1	1	4	4	4	2	5	2	1
40128	1	40	1	2	401	19	3	28	1	1	1	1	6	6	2	1		2	58	144	1	3	2	1	1	1	4	3	3	6	1	2	2	2	2	1	1	3	10	30	1	1	4	5	5	1	5	2	1
37147	1	37	1	1	371	19	1	47	1	2	1	1	6	6	2	2		3	58	150	1	1	2	2	2	2	3	4	5	3	2	2	1	2	2	1	1	2	6	20	1	1	4	4	4	2	6	2	1
24630	1	24	1	2	246	18	3	30	1	1	1	1	1	1	2	2		1	60	141	1	2	2	1	8	1	3	3	1	6	1	1	2	2	2	1	1	3	8	20	1	1	1	4	3	2	6	2	1
34727	1	35	1	1	347	17	3	27	1	1	1	1	6	6	2	1		1	60	140	2	4	2	1	8	1	4	2	6	3	2	1	2	2	2	1	1	2	10	30	1	1	4	4	3	2	5	2	1
12414	2	13	1	3	124	28	2	14	1	2	1	1	2	2	1	2		1	60	166	1	3	2	6	6	2	4	3	4	3	2	1	2	2	2	1	1	2	8	30	1	1	4	4	2	2	3	2	1
14915	2	15	1	1	149	16	3	15	1	2	1	1	2	2	2	2		1	60	151	1	2	2	8	2	2	4	3	2	2	2	1	2	2	2	1	1	1	9	30	1	1	4	4	4	1	3	2	1
19132	2	20	1	1	191	22	3	32	1	2	1	1	2	2	2	1		1	60	149	1	2	2	3	8	1	3	3	2	3	1	1	2	2	2	1	1	2	10	0	1	1	4	4	2	2	5	2	1
11835	1	12	1	1	118	16	3	35	1	2	1	1	3	2	2	2		1	60	148	1	2	2	1	8	1	4	5	1	1	5	2	2	2	2	2	1	3	10	21	1	1	4	4	4	2	6	2	1
35748	2	36	1	1	357	23	3	48	1	2	1	1	2	2	1	2		2	60	145	1	4	2	3	1	1	2	4	7	3	2	2	2	2	2	2	1	2	8	20	1	1	4	4	2	4	6	2	1
18912	2	19	1	3	189	8	3	12	1	2	1	1	2	2	1	1		1	60	142	2	1	2	1	2	1	1	7	7	3	3	3	1	1	1	2	3	3	6	0	3	4	4	4	4	2	3	2	1
39507	1	39	1	2	395	9	2	7	1	2	1	1	2	2	2	1		1	60	140	1	1	2	1	2	1	4	2	1	2	2	1	2	2	2	1	1	3	10	30	4	1	3	2	3	2	1	2	1
39328	1	39	1	2	393	10	3	28	1	2	1	1	1	2	2	3		1	63	154	1	5	3	1	1	1	4	1	1	2	2	2	2	2	2	1	1	3	8	0	1	1	4	4	4	2	4	1	2
21918	2	22	1	1	219	11	3	18	1	2	1	1	2	2	2	2		1	63	144	1	3	2	5	6	3	4	3	2	3	1	1	2	2	2	1	1	3	9	30	1	1	3	4	4	2	4	2	1
24012	1	24	1	1	240	12	3	12	1	1	1	1	4	4	1	2		1	64	154	1	2	2	3	1	1	4	5	1	3	2	1	2	1	2	1	1	2	9	0	1	1	4	4	4	2	5	2	1
17129	3	18	1	1	171	16	3	29	1	1	1	1	3	3	2	2		1	65	156	1	1	2	8	8	1	4	3	5	2	2	1	2	2	2	1	1	3	6	30	1	1	4	4	3	1	5	2	1
12907	2	13	1	3	129	17	3	7	1	1	1	2	2	2	1	1		1	65	142	1	3	2	2	1	1	3	1	1	2	1	1	2	1	2	1	1	3	6	0	1	1	4	4	3	2	4	1	4
11733	1	12	1	3	117	19	3	33	1	2	1	1	4	3	2	2		1	65	155	1	2	2	1	1	1	6	4	7	3	2	2	2	1	2	1	1	2	6	24	1	1	4	4	3	4	6	2	1
63633	2	36	2	4	636	22	3	33	1	1	1	1	3	2	2	1		1	66	174	1	4	2	7	1	6	3	1	1	2	1	1	2	2	2	1	1	1	7	25	1	1	4	4	4	2	2	2	2
23819	1	24	1	2	238	8	3	19	1	1	1	1	2	2	1	2		1	66	155	1	1	2	1	1	2	4	7	7	1	2	3	2	1	2	1	1	2	60	30	3	2	4	4	4	2	6	2	1
26916	4	27	1	1	269	8	3	16	1	1	1	1	2	2	1	2		1	66	152	1	5	2	3	2	8	4	2	1	1	2	3	2	2	2	1	1	3	8	0	1	1	4	4	3	2	2	2	1
24901	1	25	1	1	249	2	3	1	1	2	1	1	6	6	2	1		1	66	157	1	5	2	5	1	3	4	5	1	2	2	1	2	1	2	1	1	2	8	10	1	1	4	4	4	2	5	1	2
76822	4	27	3	5	768	17	3	22	1	2	1	1	6	6	1	1		1	66	149	1	1	1	1	1	4	4	5	1	1	1	1	2	2	2	1	1		3	0	1	1	4	4	4	2	5	1	1
32713	2	33	1	1	327	15	3	13	1	2	1	1	2	1	2	2		1	66	145	1	2	2	2	1	1	3	6	2	2	3	1	1	2	2	1	1	3	6	0	1	1	4	4	4	2	1	2	1
34845	1	35	1	2	348	18	3	45	1	1	1	4	6	6	2	2		1	67	156	2	1	2	3	1	1	3	1	1	2	1	1	2	2	2	1	1	1	9	20	1	1	1	5	5	2	5	2	1
30646	1	30	1	2	306	27	3	46	1	1	1	1	2	3	1	1		1	67	152	2	3	2	3	2	1	3	4	4	1	2	1	2	2	1	1	1	2	8	30	1	1	2	4	5	2	5	1	2
30719	1	31	1	1	307	8	3	19	1	2	1	1	3	2	1	2		2	67	160	1	2	2	2	1	1	4	3	1	3	2	2	2	2	2	1	1	2	7	0	1	1	4	4	4	2	5	2	1
17829	3	18	1	2	178	17	3	29	1	1	1	1	2	2	2	2		1	68	157	1	2	2	7	7	1	3	1	1	3	3	2	2	2	2	1	1	2	8	30	1	1	4	4	4	1	5	2	1
26511	1	26	1	1	265	18	3	11	1	1	1	1	2	2	2	2		1	68	145	1	1	2	3	1	3	4	2	2	2	1	2	2	2	2	1	1	2	8	30	1	1	4	4	4	2	1	2	1
24827	1	25	1	2	248	8	3	27	1	1	1	1	6	1	2	2		1	68	142	1	2	2	4	1	4	4	6	7	1	1	1	1	2	2	1	1	3	7	25	1	1	4	4	4	2	1	2	1
31439	1	31	1	2	314	8	3	39	1	1	1	1	2	1	2	2		1	68	141	1	4	2	8	6	1	4	2	4	3	1	2	1	2	2	1	1	3	7	30	1	1	4	4	4	2	2	2	1
74707	2	22	3	4	747	15	3	7	1	1	1	1	1	1	2	1		1	68	141	1	2	2	3	2	3	3	5	4	3	2	1	2	2	2	1	1	2	1	0	1	1	3	3	4	2	4	2	1
15307	2	16	1	1	153	27	1	7	1	2	1	1	2	1	2	2		2	68	162	1	3	1	4	1	8	3	3	2	1	2	3	2	2	2	1	1	2	11	30	1	1	4	4	4	2	5	2	2
20130	3	21	1	1	201	9	3	30	1	2	1	1	2	1	2	2		3	68	160	1	3	2	3	3	4	4	1	6	2	3	2	2	2	2	1	1	2	9	0	1	1	2	4	4	2	4	1	2
32708	2	33	1	1	327	15	3	8	1	2	1	1	2	1	2	4		1	68	156	1	3	2	1	8	3	3	1	1	3	2	1	2	2	2	1	1	2	9	0	1	1	4	4	4	2	5	2	1
26510	1	26	1	1	265	18	3	10	1	2	1	1	2	3	2	2		1	68	155	1	1	2	4	2	3	4	1	1	1	1	1	2	2	2	1	1	1	10	20	1	1	4	4	4	1	5	2	1
30301	1	30	1	1	303	2	3	1	1	1	1	1	2	2	2	2		1	69	141	1	3	2	8	8	3	3	4	4	1	2	1	2	2	2	1	1	2	9	0	1	1	4	4	4	2	4	2	1
29431	4	29	1	1	294	28	3	31	1	2	1	1	3	4	1	2		1	69	162	1	4	2	4	8	2	4	2	2	3	2	2	2	1	2	1	1	2	7	30	1	1	4	3	3	2	4	2	1
28203	2	28	1	1	282	9	3	3	1	2	1	1	2	2	1	2		1	69	159	1	2	2	1	1	1	3	1	2	3	2	1	2	2	2	1	1	3	10	24	2	1	2	4	3	2	5	2	1
29516	4	29	1	2	295	26	3	16	1	2	1	1	1	2	2	2		1	69	156	1	4	2	2	2	1	3	1	2	4	3	2	2	2	2	1	1	2	8	30	1	1	4	3	2	2	4	1	2
31044	1	31	1	2	310	8	3	44	1	1	2	4	1	4	2	2		2	70	168	1	3	1	1	1	1	4	7	1	5	4	3	1	2	1	4	2	1	8	8	1	2	1	3	4	4	1	1	1
30326	1	30	1	1	303	2	3	26	1	1	1	1	6	6	1	1		1	70	165	1	2	2	2	1	1	3	7	7	2	3	1	2	2	2	1	1	3	10	0	1	1	4	4	4	2	4	2	1
18614	2	19	1	1	186	8	3	14	1	1	1	1	2	2	2	1		1	70	164	1	1	2	4	1	5	3	1	5	2	2	1	2	2	2	1	1	2	8	30	1	1	4	4	4	2	3	2	1
37341	1	37	1	1	373	9	3	41	1	1	1	4	4	4	2	2		1	70	163	1	3	2	7	6	4	4	1	1	2	2	3	2	2	2	1	1	1	8	0	1	1	3	4	3	2	5	2	1
18309	2	19	1	1	183	9	3	9	1	1	1	1	2	3	1	2		1	70	162	1	1	2	5	8	7	4	1	3	1	2	1	2	2	2	2	1	2	1	60	1	1	4	4	4	2	5	2	1
23118	1	23	1	1	231	3	3	18	1	1	1	1	2	2	2	2		1	70	162	1	4	2	5	1	2	4	1	1	2	2	1	2	2	2	1	1	2	4	30	1	1	4	4	4	2	3	2	1
31802	3	32	1	1	318	26	3	2	1	1	1	1	2	2		1		2	70	161	1	4	2	6	3	3	3	1	1	3	1	1	2	2	2	1	1	2	8	30	1	1	4	4	4	2	3	2	1
14208	2	15	1	2	142	17	3	8	1	1	1	1	4	6	1	2		1	70	160	1	2	2	3	1	1	4	2	1	1	2	2	2	2	2	1	1	2	8	0	1	1	4	4	4	2	3	2	1
34708	1	35	1	1	347	17	3	8	1	1	1	1	6	6	2	1		1	70	155	1	2	2	6	1	1	4	1	1	3	1	1	2	2	2	1	1	2	9	0	1	1	4	4	4	2	5	1	2
25509	3	23	1	1	255	26	3	9	1	1	1	1	2	2	1	2		1	70	150	2	2	2	8	8	1	3	4	6	1	2	1	2	2	2	1	1	3	12	0	1	1	4	1	1	1	5	2	1
52102	2	15	2	5	521	22	3	2	1	1	1	1	3	2	1	3		1	70	141	1	3	2	8	6	1	4	1	1	4	5	1	2	1	1	1	1	1	6	30	1	1	4	2	4	2	4	2	1
12732	2	13	1	2	127	12	3	32	1	1	1	1	2	2	1	1		1	70	139	1	4	2	8	1	8	4	1	7	3	2	1	2	2	2	1	1	3	9	0	1	2	4	3	4	2	5	1	4
14938	2	15	1	1	149	16	3	38	1	2	1	1	6	5	2	2		1	70	164	1	2	2	7	6	1	4	2	2	3	2	2	2	1	2	1	1	2	7	59	1	1	3	4	4	1	4	2	1
16233	2	17	1	1	162	8	3	33	1	2	1	1	6	2	2	2		1	70	162	1	3	2	3	6	3	4	1	1	2	1	1	2	2	2	1	1	2	10	10	1	1	4	4	4	1	5	2	1
27613	4	27	1	1	276	17	3	13	1	2	1	1	3	2	2	1		1	70	162	1	2	2	8	5	5	4	2	3	1	4	1	2	1	2	1	1	2	0	30	1	1	4	4	4	2	3	2	1
29727	1	30	1	1	297	2	3	27	1	2	1	1	2	2	2	2		1	70	161	1	3	2	6	1	1	4	1	3	3	2	1	2	2	2	1	1	3	9	30	1	1	4	3	2	2	3	2	1
21318	2	22	1	1	213	9	3	18	1	2	1	1	1	1	2	2		3	70	160	1	5	2	6	6	4	4	5	7	2	2	1	2	1	1	5	3	3	9	45	1	4	4	3	2	4	5	1	5
13810	1	14	1	2	138	16	3	10	1	2	1	1	2	2	1	2		1	70	160	1	3	2	4	1	1	3	1	1	3	2	2	1	1	1	1	1	3	9	15	1	1	4	4	4	2	4	2	1
30221	1	30	1	3	302	25	3	21	1	2	1	1	3	2	2	2		1	70	160	1	3	2	8	2	4	4	1	2	2	2	1	2	2	2	1	1	1	10	0	1	1	4	4	4	1	5	2	1
39312	1	39	1	2	393	10	3	12	1	2	1	4	1	1	1	1		1	70	159	1	4	2	6	8	3	4	1	2	4	3	3	2	2	2	1	1	3	10	5	1	1	4	4	4	2	3	2	1
18604	2	19	1	1	186	8	3	4	1	2	1	1	2	1	2	2		1	70	155	2	4	3	1	1	1	3	2	2	3	4	1	2	1	1	5	3	2	8	0	1	1	4	1	5	1	6	2	1
79804	3	34	3	4	798	9	3	4	1	2	1	1	3	3	1	1		1	70	155	1	2	2	4	1	4	3	4	7	2	2	1	2	2	2	1	1	1	10	0	1	1	3	3	4	4	3	2	5
71062	2	13	3	5	710	15	1	62	1	2	1	1	1	2	2	1		1	70	153	1	2	2	3	1	1	3	4	3	3	3	2	2	2	2	1	1	3	9	30	1	1	3	4	4	1	5	2	1
15138	2	16	1	1	151	4	3	38	1	2	1	1	2	2	2	2		1	70	150	1	4	2	4	2	1	4	1	2	1	3	3	2	2	2	1	1	2	10	30	1	1	4	4	4	2	5	2	1
24922	1	25	1	1	249	2	3	22	1	2	1	1	2	2	2	1		3	70	150	1	2	2	5	3	1	4	2	1	2	2	1	2	2	2	1	1	2	10	30	1	1	4	4	3	2	4	2	1
31129	1	31	1	1	311	9	1	29	1	2	1	1	1	3	1	4		2	70	145	1	2	2	1	2	1	4	1	2	3	2	1	2	2	2	1	1	3	7	20	1	1	2	4	4	2	3	2	1
62005	1	33	2	4	620	9	3	5	1	1	1	2	1	2	1	1		1	71	160	1	2	2	6	1	3	3	1	2	2	3	2	2	2	2	1	1	2		30	2	2	3	4	2	2	4	2	2
37020	1	37	1	1	370	3	3	20	1	1	1	1	1	6	2	1		1	71	144	1	1	2	3	1	1	3	1	1	3	2	1	2	2	2	1	1	2	9	0	1	1	4	4	4	2	5	2	1
36819	1	37	1	1	368	10	3	19	1	2	1	1	2	1	2	1		3	71	160	1	4	2	8	8	4	3	1	1	3	2	1	2	2	2	1	1	2	10	30	1	1	4	4	3	1	5	2	1
30841	1	31	1	3	308	8	3	41	1	2	1	1	2	3	2	2		1	71	158	1	1	2	3	8	2	3	2	6	2	1	2	2	2	2	1	1	3	0	30	1	1	4	3	3	2	5	2	1
25705	3	26	1	1	257	9	3	5	1	1	1	1	4	4	1	2		1	72	165	1	2	2	4	2	8	4	2	2	2	1	1	2	2	2	1	1	3	8	35	1	1	4	4	3	1	4	2	1
32431	3	32	1	1	324	22	3	31	1	1	1	2	1	6	1	1		1	72	164	1	2	2	1	1	3	4	1	1	3	2	1	2	2	2	1	1	2	10	0	1	1	2	4	4	2	5	2	1
37638	1	37	1	1	376	9	3	38	1	1	1	1	2	1	1	4		1	72	162	1	3	2	3	8	1	3	6	7	3	2	3	1	2	2	1	1	2	9	30	1	1	4	4	4	2	4	2	1
36812	1	37	1	1	368	10	3	12	1	1	1	1	2	2	2	2		1	72	152	1	2	2	3	1	3	3	2	2	3	2	3	2	2	2	1	1	3	10	25	2	1	3	4	4	2	3	2	1
32736	2	33	1	1	327	15	3	36	1	1	1	1	1	2	1	4		1	72	150	1	2	2	5	8	3	3	3	7	3	2	2	2	2	2	1	1	2	9	0	1	1	4	4	4	2	4	2	1
30747	1	31	1	1	307	8	3	47	1	1	1	1	2	1	1	2			72	149	1	4	2	3	5	1	4	1	1	3	1	1	2	1	1	2	1	1	5	21	1	3	4	4	4	1	5	1	1
16236	2	17	1	1	162	8	3	36	1	1	1	1	2	3	2	2		3	72	148	2	1	2	3	5	7	5	1	7	2	1	1	2	2	2	1	1	2	8	59	1	1	1	3	1	2	5	2	1
12723	2	13	1	2	127	12	3	23	1	2	1	1	6	6	2	2		1	72	165	1	2	2	4	3	1	3	2	2	3	2	2	2	2	2	1	1	3	10	30	4	1	3	4	3	2	4	2	1
30037	1	30	1	2	300	3	3	37	1	2	1	1	2	2	2	2		1	72	165	1	3	2	8	5	1	3	2	2	4	4	5	1	1	1	2	3	3	7	30	1	1	1	4	4	2	4	1	2
33640	2	33	1	3	336	4	3	40	1	2	1	1	2	2	2	2		1	72	163	1	2	2	1	7	1	3	3	4	1	1	2	1	2	2	1	1	3	6	0	2	1	2	4	4	4	4	2	1
60818	1	31	2	5	608	4	3	18	1	2	1	1	2	3	2	2		1	72	159	1	4	2	4	1	1	3	1	3	3	2	2	2	2	2	1	1	1	7	30	1	1	4	4	4	2	1	2	1
71219	2	13	3	5	712	22	3	19	1	2	1	2	1	1	2	1		1	72	159	1	4	2	4	2	2	3	6	2	2	3	1	1	2	2	1	1	3			1	1	4	4	4	1	5	2	1
31019	1	31	1	2	310	8	3	19	1	2	1	2	2	2	2	2		1	72	158	1	3	2	5	8	1	4	5	4	3	3	4	2	2	2	1	1	2	7	50	1	1	4	3	2	2	5	2	1
36840	1	37	1	1	368	10	3	40	1	2	1	1	2	2	2	2		3	72	151	1	1	2	6	8	2	3	1	1	3	1	2	2	2	2	1	1	2	9	30	1	1	4	4	4	2	5	2	1
24416	1	24	1	1	244	15	3	16	1	2	1	1	1	1	2	2		1	72	145	1	2	2	1	1	3	4	1	5	2	3	1	2	2	2	1	1	2	9	30	1	1	4	4	4	1	6	2	1
10541	3	11	1	1	105	23	3	41	1	1	1	1	5	4	1	4		1	73	164	1	3	2	4	6	2	3	1	2	2	2	1	2	2	2	1	1	1	8	30	1	1	4	4	4	2	5	2	1
51103	2	13	2	4	511	23	2	3	1	2	1	1	3	3	1	1		1	73	162	1	2	2	2	1	2	3	4	5	2	4	4	1	1	1	1	1	2	8	30	1	2	4	4	4	2	4	2	1
55113	3	21	2	5	551	10	3	13	1	2	1	1	3	1	2	1		3	73	156	1	3	3	1	2	1	3	5	6	4	3	1	2	2	2	1	1	2	7	0	1	1	3	4	3	2	3	2	1
15609	2	16	1	3	156	24	3	9	1	2	1	3	6	6	1	2		1	73	153	1	2	2	7	6	1	3	1	3	2	2	1	2	2	2	1	1	2	9	45	1	1	4	3	3	2	4	2	1
17445	3	18	1	1	174	19	3	45	1	1	1	1	3	3	2	2		1	74	168	1	4	2	6	6	8	5	4	2	1	1	1	2	2	2	1	1	2	11	20	1	1	4	4	3	2	5	2	1
32408	3	32	1	1	324	22	3	8	1	1	1	1	2	2	2	2		1	74	166	1	5	2	3	7	1	4	1	3	3	3	1	2	2	2	1	1	3	8	30	1	1	4	4	3	2	4	2	1
12718	2	13	1	2	127	12	3	18	1	2	1	1	2	2	2	2		1	74	167	1	3	2	6	1	6	3	1	1	2	1	1	2	2	2	1	1	3	8	35	1	1	4	2	2	2	5	2	1
20508	3	21	1	1	205	25	3	8	1	2	1	1	2	2	1	1		1	74	165	1	1	2	8	1	8	3	4	1	2	5	1	2	1	2	1	1	3	10	0	1	1	2	4	4	2	5	2	1
15533	2	16	1	1	155	24	3	33	1	2	1	1	2	2	2	2		3	74	163	1	3	2	5	6	1	4	1	1	3	2	3	2	2	2	1	1	3	7	5	1	1	4	4	4	2	5	2	1
59224	2	28	2	4	592	11	3	24	1	2	1	1	2	2	1	1		1	74	163	1	2	2	3	8	1	3	1	1	3	2	1	2	2	2	1	1	2	7	30	1	1	4	4	4	1	5	2	1
57734	1	25	2	6	577	4	3	34	1	2	1	1	1	2	2	1		1	74	162	1	2	2	1	1	1	4	1	1	3	4	2	2	1	2	1	1	2	6	0	1	1	4	4	3	2	4	2	1
81920	1	39	3	6	819	26	3	20	1	2	1	1	3	1	2	1		1	74	162	1	2	2	5	1	1	3	3	2	3	2	2	2	2	2	1	1	2	8	10	1	1	4	4	4	2	6	2	1
24032	1	24	1	1	240	12	3	32	1	2	1	1	2	2	1	2		1	74	160	1	1	2	2	1	2	3	5	2	2	3	2	2	1	1	1	1	2	9	0	1	1	2	4	3	4	3	2	1
27314	4	27	1	2	273	9	3	14	1	2	1	1	2	2	1	2		1	74	160	1	3	2	1	4	1	4	1	2	3	3	2	2	2	2	1	1	2	7	0	1	1	3	4	4	2	3	2	1
70203	3	11	3	4	702	26	3	3	1	2	1	1	1	1	2	2		1	74	160	1	2	1	1	6	1	3	1	4	1	2	1	2	2	2	1	1	3	8	0	1	1	4	4	3	2	3	1	2
62140	1	33	2	6	621	9	3	40	1	2	1	1	2	2	2	2		1	74	160	1	2	2	8	8	1	3	3	4	3	1	1	2	2	2	1	1	3	8	0	1	1	4	4	3	2	5	2	1
81601	1	38	3	6	816	16	3	1	1	2	1	1	6	1	2	1		1	74	158	1	2	2	3	1	3	4	1	6	4	3	3	2	2	2	1	1	3	10	0	2	1	4	5	3	4	6	2	2
71058	2	13	3	5	710	15	1	58	1	2	1	1	2	3	2	2		1	74	157	1	3	2	3	2	5	3	3	1	2	3	2	2	2	2	1	1	3	8	0	1	1	4	3	4	4	4	1	2
57212	1	25	2	4	572	5	3	12	1	2	1	1	1	1	2	1		1	74	154	1	3	2	1	1	8	4	2	1	3	2	1	2	2	2	1	1	2	8	0	1	1	4	4	4	1	5	2	1
28206	2	28	1	1	282	9	3	6	1	1	1	1	3	2	1	2		1	75	169	1	1	2	8	5	1	3	4	1	3	2	1	2	2	2	1	1	2	9	0	1	1	3	4	4	2	5	2	1
30426	1	30	1	1	304	5	3	26	1	1	1	1	1	2	1	2		1	75	165	1	2	2	1	1	1	4	3	3	1	1	1	2	2	2	1	1	1	8	30	1	1	4	4	4	1	5	2	1
13717	1	14	1	2	137	22	3	17	1	1	1	1	4	3	1	2		1	75	165	1	3	2	3	8	1	4	2	2	2	1	1	2	2	2	1	1	2	9	0	1	1	4	4	4	2	5	2	1
35219	1	35	1	3	352	8	1	19	1	1	1	1	3	3	1	2		1	75	165	1	2	2	4	2	3	3	1	1	2	1	1	2	2	2	1	1	1	8	30	1	1	4	4	4	1	5	2	1
14817	2	15	1	2	148	16	3	17	1	1	1	1	3	2	1	2		1	75	163	1	3	1	4	4	2	4	2	2	2	2	1	2	2	2	1	1	3	9	30	1	1	4	4	4	2	3	2	1
73841	5	20	3	4	738	18	3	41	1	1	1	2	3	3	1	2		1	75	160	1	2	2	7	1	3	3	1	4	3	2	3	2	2	2	1	1	3	9	30	1	2	4	3	3	2	4	1	7
23002	3	23	1	2	230	26	3	2	1	1	1	1	2	2	1	2		3	75	157	1	4	2	2	8	3	4	3	2	1	5	3	2	1	1	1	1	3	6	0	3	1	4	4	4	1	6	2	1
31507	1	31	1	1	315	9	3	7	1	1	4	1	1	1	2	2		3	75	156	2	1	3	1	1	1	2	4	2	6	1	1	2	2	2	1	1	1	9	50	1	1	4	5	5	1	5	2	1
14824	2	15	1	2	148	16	3	24	1	1	1	1	3	2	1	2		2	75	156	1	2	1	8	8	8	4	1	1	1	1	1	2	1	1	1	1	1	24	0	1	1	4	4	4	1	1	2	1
57616	1	25	2	4	576	4	3	16	1	2	1	1	2	1	2	1		1	75	164	1	4	2	4	1	1	3	1	1	3	2	2	2	2	2	1	1	2	7	30	1	1	4	3	2	2	4	2	1
75216	3	23	3	4	752	27	3	16	1	2	1	1	2	1	2	1		1	75	164	1	3	2	1	1	1	3	3	3	3	2	2	2	2	2	1	1	3	8	0	1	1	4	4	3	2	4	2	1
63413	2	36	2	5	634	24	1	13	1	2	1	2	1	6	2	1		1	75	164	1	2	2	7	8	1	3	1	7	3	2	3	2	2	2	1	1	2	6	0	2	1	4	3	3	2	5	1	2
59527	4	29	2	4	595	4	3	27	1	2	1	1	2	1	2	1		1	75	163	1	3	2	3	7	1	3	1	1	3	2	1	2	2	2	1	1	3	11	0	1	1	4	4	4	4	4	2	1
50717	1	12	2	6	507	15	1	17	1	2	1	1	4	4	2	2		1	75	160	1	2	2	1	1	1	3	1	6	3	3	1	1	2	2	1	1	2	6	0	2	1	4	4	4	1	5	2	1
80031	3	34	3	6	800	4	2	31	1	2	1	1	2	1	2	1		2	75	160	1	2	2	1	7	1	2	1	7	3	2	1	2	2	2	1	1	2	9	20	1	1	2	4	4	2	3	2	5
26207	3	26	1	1	262	11	3	7	1	1	1	1	3	2	1	2		1	76	168	1	1	2	3	1	8	4	1	1	2	2	3	2	2	2	1	1	2	9	30	1	1	4	3	3	2	1	2	1
33914	3	34	1	1	339	11	3	14	1	1	1	1	1	1	1	2		1	76	168	1	3	1	8	1	8	4	1	1	3	2	1	2	2	2	1	1	2	6	40	1	1	4	4	4	1	6	2	1
20705	3	21	1	3	207	9	3	5	1	1	1	1	2	1	2	1		1	76	165	1	4	2	4	1	1	1	1	1	3	3	3	2	2	2	1	1	2	7	30	1	1	4	4	4	2	3	2	1
37344	1	37	1	1	373	9	3	44	1	1	1	1	2	3	2	3		2	76	162	1	4	2	4	8	6	4	1	1	2	3	2	1	2	2	1	1	2	6	40	1	1	4	4	4	1	5	2	1
13408	1	14	1	1	134	16	3	8	1	1	1	1	2	1	2	1		2	76	154	1	3	2	3	1	2	4	4	2	2	2	2	2	2	2	1	1	2	10	40	1	1	4	4	4	1	4	2	2
39026	1	39	1	2	390	11	3	26	1	2	1	3	1	1	2	1		1	76	158	1	2	2	2	1	1	4	4	3	3	3	1	2	2	2	1	1	2	9	0	1	1	4	4	3	2	5	2	1
78843	3	32	3	4	788	23	1	43	1	2	1	1	3	3	1	1		1	76	155	1	2	2	1	1	3	2	2	1	2	2	2	2	2	2	1	1	2	10	0	3	2	4	2	3	4	6	1	8
65612	1	40	2	6	656	23	3	12	1	2	3	1	2	1	2	2		1	76	155	1	1	2	1	1	1	4	1	2	3	2	2	2	2	2	1	1	2	6	20	1	1	3	4	2	2	5	2	1
10727	3	11	1	1	107	24	3	27	1	1	1	4	2	2	1	2		1	77	170	1	3	3	4	4	1	4	4	2	3	3	4	2	1	2	1	1	3	5	30	1	4	4	3	4	1	5	2	1
54812	5	20	2	5	548	25	3	12	1	1	1	1	2	2	2	1		1	77	166	1	1	2	3	3	1	3	3	7	3	2	1	2	2	2	1	1	1	7	30	1	1	2	4	4	2	5	1	2
29631	4	29	1	2	296	27	3	31	1	1	1	1	2	2	1	2		1	77	165	2	4	2	8	3	8	3	1	2	3	1	1	2	2	2	1	1	3	9	30	1	1	4	4	4	2	5	1	5
76925	4	27	3	4	769	8	3	25	1	1	1	4	2	2	1	2		1	77	165	1	4	2	2	2	1	3	1	4	3	2	2	2	2	2	1	1	2	8	30	1	1	4	4	3	2	5	1	2
14229	2	15	1	2	142	17	3	29	1	2	1	1	6	6	1	2		1	77	164	1	2	2	3	1	1	4	3	5	3	4	2	2	2	2	1	1	1	7	30	1	1	4	4	3	2	5	2	1
19235	2	20	1	3	192	18	3	35	1	2	1	2	4	3	2	2		1	77	162	1	3	2	2	2	2	1	2	5	3	3	1	2	1	2	1	1	1	8	0	1	1	4	4	4	2	2	2	1
22511	3	23	1	1	225	26	3	11	1	2	1	1	3	1	2	2		1	77	156	1	1	2	8	4	2	4	1	2	1	1	1	2	2	2	1	1	2	6	30	1	1	4	4	4	2	3	2	1
52421	2	15	2	4	524	18	1	21	1	1	1	1	3	4	1	2		1	78	164	1	6	3	1	1	1	3	1	4	5	2	4	1	2	2	1	1	2	5	30	1	1	2	1	4	2	3	1	2
35822	2	36	1	1	358	3	2	22	1	1	1	1	2	2	1	1		1	78	162	1	5	2	5	2	1	4	7	6	3	3	3	1	1	1	1	1	2	12	31	1	3	2	4	2	2	4	2	1
31524	1	31	1	1	315	9	3	24	1	1	1	4	6	6	2	3		3	78	156	2	1	2	7	1	1	2	6	5	3	1	1	2	2	2	1	1	3	8	0	1	1	4	3	3	2	1	2	1
11922	1	12	1	1	119	16	3	22	1	1	1	1	2	2	1	2		3	78	152	1	3	2	4	6	4	5	3	4	2	3	3	2	2	1	1	1	3	8	30	1	1	4	4	3	2	5	2	1
35808	2	36	1	1	358	3	2	8	1	1	1	1	2	6	2	2		1	78	145	1	5	3	4	3	1	4	7	5	3	3	2	1	2	2	1	1	3	8	30	1	1	4	4	4	1	6	2	2
11608	1	12	1	1	116	19	1	8	1	2	1	1	6	6	1	2		1	78	173	1	4	2	8	6	2	5	2	1	3	1	1	2	2	2	1	1	2	9	0	1	1	3	4	2	2	5	2	1
31138	1	31	1	1	311	9	1	38	1	2	1	1	2	2	2	2		1	78	168	1	2	2	8	1	5	3	5	3	3	1	1	2	2	2	1	1	2	8	0	1	1	3	4	3	2	4	2	1
22815	3	23	1	3	228	27	3	15	1	2	1	1	4	3	1	2		1	78	168	1	2	2	3	1	1	2	2	5	4	3	3	2	1	1	3	3	3	9	0	1	1	4	3	4	2	2	2	1
50520	3	11	2	6	505	27	3	20	1	2	1	1	3	1	1	2		1	78	166	1	2	2	5	8	1	3	3	3	2	2	2	2	2	2	1	1	2	7	0	1	1	4	4	4	2	5	2	1
70526	1	12	3	4	705	18	3	26	1	2	1	1	3	3	1	2		1	78	163	1	1	2	1	8	1	4	7	7	5	5	4	1	1	2	1	1	2	4	0	4	1	2	3	4	4	6	1	2
14333	2	15	1	3	143	17	3	33	1	2	1	2	3	2	1	2		1	78	160	1	2	2	8	3	1	4	2	2	3	2	1	2	2	2	1	1	1	8	0	1	1	4	4	4	2	6	2	1
80526	1	35	3	4	805	11	3	26	1	2	1	1	2	2	2	1		1	78	160	1	2	2	1	1	8	3	5	7	3	2	2	2	2	2	1	1	3	8	0	1	1	4	4	4	2	6	2	1
35222	1	35	1	3	352	8	1	22	1	2	1	2	4	4	1	2		1	78	159	1	3	2	4	8	2	3	1	4	3	2	2	2	1	1	1	1	2	7	20	2	1	3	4	4	4	3	2	1
56419	1	23	2	5	564	25	3	19	1	2	4	1	5	5	1	4		1	78	156	2	1	1	1	3	1	1	1	7	5	5	5	1	1	1	5	2	1	5	0	5	7	1	1	1	4	1	1	8
74913	2	22	3	5	749	17	3	13	1	2	1	1	2	1	2	1		1	78	155	1	4	3	3	3	1	3	7	7	3	4	3	2	1	1	1	1	3	6	0	2	3	4	3	4	4	1	2	1
37317	1	37	1	1	373	9	3	17	1	1	1	1	3	2	2	2		1	79	175	1	1	2	8	6	3	4	1	2	4	2	3	1	2	2	1	1	3	10	40	1	2	4	3	2	2	5	2	1
37441	1	37	1	1	374	3	1	41	1	1	1	2	2	3	1	2		1	79	173	1	2	2	8	1	3	3		1	2	2	1	2	2	2	1	1	2	8	0	1	1	4	4	4	1	5	2	1
29227	4	29	1	2	292	9	3	27	1	1	1	1	2	3	1	2		1	79	171	2	3	2	3	8	2	3	2	2	3	2	1	2	2	2	1	1	3	8	20	1	1	4	4	4	4	5	2	1
64507	1	38	2	4	645	16	3	7	1	2	1	1	2	1	2	1		1	79	168	1	2	3	3	3	3	3	1	1	1	2	2	2	1	2	1	1	2	7	0	1	1	4	4	3	2	6	2	1
40214	1	40	1	2	402	19	3	14	1	2	1	1	2	1	2	1		2	79	162	2	1	2	4	1	5	4	1	1	4	2	2	2	2	2	1	1	3	7	0	1	1	3	4	4	2	3	1	2
38410	1	38	1	3	384	10	3	10	1	2	3	1	4	4	2	2		1	79	150	1	2	2	3	6	1	4	2	2	3	2	1	2	2	2	1	1	2	6	10	1	1	4	4	4	2	4	1	2
33826	3	34	1	2	338	8	3	26	1	1	1	1	4	2	1	2		1	80	173	1	4	2	7	1	3	4	1	3	3	3	1	2	2	2	1	1	3	8	30	1	1	3	4	5	2	4	2	1
30020	1	30	1	2	300	3	3	20	1	1	1	1	2	2	1	4		3	80	172	1	3	2	3	8	1	3	5	5	3	3	1	2	2	2	1	1	3	9	0	1	1	4	4	3	2	5	2	1
33127	2	33	1	3	331	11	3	27	1	1	1	1	3	2	1	2		1	80	172	1	2	2	1	1	1	3	5	7	3	2	1	2	1	2	1	1	2	8	0	1	3	4	3	4	2	2	1	2
35634	1	35	1	2	356	16	3	34	1	1	1	1	2	3	2	2		1	80	172	1	4	2	1	8	4	3	6	6	1	1	3	1	2	2	1	1	2	10	0	1	2	4	3	3	4	3	1	5
40302	1	40	1	3	403	19	3	2	1	1	1	1	6	2	1	2		1	80	172	1	1	2	6	5	3	1	1	1	1	1	1	1	2	2	1	1	2	8	0	1	1	4	4	4	1	5	2	1
40610	1	40	1	3	406	22	3	10	1	1	1	1	3	3	1	1		1	80	172	1	1	3	2	3	1	4	7	3	3	4	5	1	1	1	2	1	3	4	27	1	1	3	4	3	2	3	2	1
26530	1	26	1	1	265	18	3	30	1	1	1	1	3	3	1	2		1	80	171	1	2	2	8	8	3	4	1	1	3	1	1	2	2	2	1	1	1	11	30	1	1	4	4	4	1	5	2	1
15143	2	16	1	1	151	4	3	43	1	1	1		3	3	1	2		1	80	170	2	1	3	4	1	6	3	4	2	2	2	1		2	2	1	1	2	21	30	1	1	3	4	4	1	5	2	1
40404	1	40	1	2	404	22	3	4	1	1	1	4	1	1	2	1		1	80	170	1	1	2	2	1	1	4	7	4	1	1	1	2	2	2	1	1	2	7	0	1	1	4	4	4	2	6	2	1
27317	4	27	1	2	273	9	3	17	1	1	1	1	2	1	2	2		1	80	170	1	1	2	1	3	1	4	1	1	3	2	1	2	2	2	1	1	1	8	0	1	1	4	4	4	2	5	2	1
16008	2	16	1	3	160	26	3	8	1	1	1	4	2	2	2	1		1	80	170	1	2	2	1	1	4	4	5	5	2	2	2	2	2	2	1	1	2	8	30	1	1	4	3	4	2	4	2	2
52229	2	15	2	4	522	31	3	29	1	1	1	2	4	3	1	2		1	80	170	1	2	2	3	1	1	4	1	5	5	2	2	1	1	2	1	1	3	7	0	4	1	3	2	2	4	1	1	5
32923	1	33	1	3	329	15	3	23	1	1	1	2	4	3	1	1		1	80	170	1	4	2	1	8	1	1	3	5	1	5	5	2	1	1	3	2	3	9	0	1	3	3	2	2	2	2	1	2
20308	3	21	1	3	203	9	3	8	1	1	1	1	2	2	1	4		1	80	170	1	2	2	4	6	4	3	1	2	3	3	1	2	2	2	1	1	2	7	0	1	1	4	4	4	2	3	2	1
74618	2	22	3	4	746	19	3	18	1	1	1	1	1	1	2	2		1	80	170	1	4	2	6	6	1	3	1	4	3	2	2	2	1	2	1	1	3	9	0	1	1	4	3	3	1	5	2	1
81301	1	37	3	4	813	9	2	1	1	1	1	1	2	2	1	2		1	80	170	1	4	2	4	6	4	2	3	3	3	1	1	2	2	2	1	1	2	10	30	1	1	4	4	4	2	4	2	1
11321	1	12	1	2	113	19	3	21	1	1	1	1	2	2	2	3		3	80	169	1	1	2	5	1	3	5	1	1	3	4	2	2	2	2	1	1	1	6	10	1	1	3	4	3	1	5	1	2
73716	2	19	3	5	737	9	3	16	1	1	1	1	4	5	2	1		1	80	169	1	3	2	7	7	4	2	4	4	2	2	3	2	2	2	1	1	2	10	0	2	1	4	4	3	2	4	2	1
12506	2	13	1	1	125	9	2	6	1	1	1	1	2	1	2	2		1	80	168	1	1	2	1	2	4	3	2	2	1	1	4	2	2	2	1	1	2	50	30	1	1	4	4	4	2	4	2	1
17605	3	18	1	2	176	22	3	5	1	1	1	2	3	1	2	2		1	80	168	1	2	2	3	8	1	5	1	1	1	2	3	1	2	2	1	1	2	6	0	1	1	4	4	4	2	5	2	1
31310	1	31	1	3	313	8	3	10	1	1	1	1	4	3	2	1		3	80	168	1	2	3	4	1	1	4	3	1	4	2	2	2	2	2	1	1	2	10	30	1	1	4	4	4	2	4	2	1
26821	4	27	1	3	268	10	3	21	1	1	1	1	2	6	2	2		3	80	168	1	4	2	4	8	8	4	3	4	3	1	1	2	2	2	1	1	2	9	0	1	1	4	4	5	1	5	2	1
56018	2	22	2	4	560	11	3	18	1	1	1	1	2	2	1	1		1	80	168	1	3	2	4	1	4	3	1	1	2	2	2	1	2	2	1	1	3	6	30	1	1	4	4	4	2	3	2	1
55311	3	21	2	5	553	9	3	11	1	1	1	1	3	2	1	1		1	80	168	1	1	2	1	1	1	3	1	7	3	2	1	2	2	2	1	1	1	7	30	1	1	4	4	4	2	5	2	1
63803	1	37	2	5	638	10	3	3	1	1	1	1	1	3	1	1		1	80	167	1	6	2	1	1	8	3	1	1	2	2	1	2	2	2	1	1	2	7	30	1	1	4	4	4	2	4	1	2
21328	2	22	1	1	213	9	3	28	1	1	1	1	2	1	2	2		3	80	166	1	2	2	5	1	1	4	1	2	1	1	1	2	2	2	1	1	3	12	0	1	1	4	4	4	2	6	2	1
28856	4	29	1	1	288	8	1	56	1	1	1	1	3	2	1	2		1	80	165	1	4	2	3	1	3	3	2	2	2	2	1	2	2	2	1	1	3	8	0	1	1	4	2	3	1	4	1	1
12523	2	13	1	1	125	9	2	23	1	1	1	1	3	2	1	1		1	80	165	1	3	2	3	3	3	2	4	1	4	3	1	2	2	2	1	1	1	10	0	1	1	4	4	4	1	1	2	1
21801	2	22	1	2	218	10	3	1	1	1	1	1	4	4	2	2		1	80	165	1	2	2	3	3	1	4	2	2	4	3	3	2	2	2	1	1	2	6	30	1	1	4	3	4	2	3	1	2
26912	4	27	1	1	269	8	3	12	1	1	1	1	3	3	1	2		1	80	165	1	2	2	3	3	5	4	2	1	2	2	3	2	2	2	1	1	1	8	30	1	1	4	4	3	2	3	2	1
40420	1	40	1	2	404	22	3	20	1	1	1	1	2	1	2	1		1	80	165	1	4	2	7	2	1	4	2	4	2	2	1	2	2	2	1	1	1	12	30	2	1	3	3	3	1	4	2	1
38841	1	39	1	3	388	10	3	41	1	1	1	1	1	2	1	1		3	80	165	1	2	2	7	8	6	3	3	3	2	2	1	2	2	2	1	1	3	8	30	1	1	3	3	3	2	4	2	1
74139	5	20	3	5	741	24	3	39	1	1	1	1	3	1	2	1		3	80	165	1	3	1	5	8	8	3	2	7	4	2	3	2	2	2	1	1	2	7	30	3	1	4	3	4	2	1	1	4
75329	3	23	3	6	753	27	3	30	1	1	1	1	3	2	1	2		1	80	165	1	2	2	1	1	4	1	1	1	3	2	2	1	2	2	1	1	3	8	20	1	1	4	3	3	3	5	2	2
35739	2	36	1	1	357	23	3	39	1	1	1	2	6	2	2	2		1	80	164	1	1	2	8	6	1	3	1	2	6	2	1	2	1	2	1	1	3	10	0	1	1	4	4	2	2	6	2	1
38511	1	38	1	3	385	18	3	11	1	1	1	1	1	2	1	2		1	80	164	1	2	2	4	2	1	4	7	7	3	4	1	1	1	2	1	1	2	11	30	1	1	3	4	4	2	3	2	1
17709	3	18	1	1	177	17	3	9	1	1	1	1	2	2	2	2		2	80	160	2	1	3	7	1	1	2	1	2	2	1	1	2	2	2	1	2	1	13	54	1	1	4	1	1	1	5	2	1
15136	2	16	1	1	151	4	3	36	1	1	1	1	2	1	1	2		1	80	160	1	4	2	8	8	3	3	3	3	2	2	1	2	2	2	1	1	2	8	30	1	1	4	3	3	1	5	2	1
37154	1	37	1	1	371	19	1	54	1	1	1	1	6	6	1	2		1	80	159	1	1	2	4	1	1	3	1	2	6	2	2	2	2	2	1	1	3	8	0	1	1	3	4	4	2	1	2	1
36330	2	36	1	2	363	8	2	30	1	1	1	1	3	4	2	5	¼Ò½Ì	1	80	155	1	1	2	8	8	1	3	1	5	4	3	2	1	1	2	1	1	3	8	21	1	1	1	2	3	4	5	1	4
28201	2	28	1	1	282	9	3	1	1	1	1	1	6	6	2	2		1	80	154	1	1	2	8	8	2	3	7	5	2	2	3	2	2	2	1	1	3	8	0	1	1	4	4	4	2	5	2	1
15823	2	16	1	1	158	28	3	23	1	1	4	1	2	2	2	4		3	80	151	1	1	2	8	8	8	3	1	1	1	4	2	1	2	2	1	1	3	99	99	1	1	4	3	2	4	6	1	8
37014	1	37	1	1	370	3	3	14	1	2	1	1	1	1	1	1		1	80	170	1	3	2		3	1	3	1	6	4	4	2	2	2	2	1	1	3	21	30	1	1	2	2	4	2	5	2	1
35404	1	35	1	2	354	9	3	4	1	2	1	1	3	2	2	2		1	80	170	1	4	2	2	2	2	4	2	2	3	2	1	2	2	2	1	1	3	8	30	1	1	4	4	3	1	6	2	1
70510	1	12	3	4	705	18	3	10	1	2	1	1	2	3	2	4		3	80	168	1	4	2	1	1	1	3	2	7	2	2	2	2	1	2	1	1	3	10	0	1	1	4	4	4	2	1	2	1
75217	3	23	3	4	752	27	3	17	1	2	1	1	2	1	2	1		1	80	168	1	2	2	1	1	1	3	2	4	3	2	1	2	1	2	1	1	1	8	10	1	1	3	3	3	2	4	1	4
36936	1	37	1	3	369	9	3	36	1	2	1	1	2	2	2	1		1	80	166	1	2	2	3	1	1	4	6	6	4	2	2	1	2	1	1	1	3	6	30	1	1	4	4	4	2	3	2	1
29204	4	29	1	2	292	9	3	4	1	2	1	1	2	2	2	1		3	80	165	1	2	2	6	2	2	3	2	1	2	1	1	2	2	2	1	1	2	10	0	1	1	4	4	4	1	5	2	1
27933	1	28	1	3	279	4	3	33	1	2	1	1	2	2	2	2		1	80	164	1	2	2	5	5	1	4	1	3	4	3	2	1	1	1	1	1	2	7	0	1	1	4	4	4	2	4	2	1
22725	1	23	1	1	227	28	3	25	2	2	1	1	3	2	2	2		1	80	162	1	1	2	2	2	1	4	4	3	3	2	2	2	2	2	1	1	2	7	30	1	1	4	4	4	2	5	2	1
15313	2	16	1	1	153	27	1	13	1	2	1	1	2	2	2	2		3	80	161	1	2	2	3	8	2	3	3	5	2	1	1	1	2	2	1	1	2	15	50	1	1	4	4	3	2	6	2	1
27607	4	27	1	1	276	17	3	7	1	2	1	1	2	2	2	2		1	80	160	1	1	2	3	8	1	4	3	2	3	2	2	2	2	2	1	1	3	10	59	1	1	4	4	4	4	1	2	1
80543	1	35	3	4	805	11	3	43	1	2	1	1	3	1	1	2		1	80	160	1	2	2	1	1	3	3	2	5	3	2	2	2	2	2	1	1	1	8	30	1	1	4	4	3	2	5	2	1
25220	1	25	1	1	252	15	3	20	1	2	1	2	4	4	1	2		1	80	158	1	4	2	3	1	2	4	5	2	3	2	2	2	2	2	1	1	2	8	0	1	1	4	4	2	1	5	2	1
33736	3	34	1	1	337	8	3	36	1	2	1	1	1	1	1	2		1	80	158	1	2	2	3	2	1	4	2	2	3	2	2	2	2	2	1	1	3	9	30	1	1	4	3	3	2	4	2	1
22740	1	23	1	1	227	28	3	40	1	2	1	1	3	3	2	2		3	80	157	1	4	2	5	8	1	4	2	1	4	3	3	2	2	2	1	1	3	9	0	1	1	4	4	4	1	5	2	1
15435	2	16	1	3	154	24	3	35	1	2	1	1	2	4	1	2		1	80	157		2	2	4	8	1	3	1	2	3	2	2	2	2	2	1	1	2	9	0	1	1	3	3	4	2	4	1	2
28041	1	28	1	2	280	11	3	41	1	2	1	1	3	3	2	2		1	80	156	1	3	2	6	5	4	2	3	2	2	2	2	2	2	2	1	1	2	8	30	1	1	4	4	4	2	3	2	1
28221	1	28	1	1	282	9	3	21	1	2	1	1	1	2	1	2		1	80	155	1	1	2	1	8	1	3	4	7	2	2	3	2	1	2	1	1	2	7	0	2	1	4	3	3	4	5	1	2
26335	1	26	1	1		17	3		1	2	1	1	2	2	2	2		1	80	150	1	2	2	8	5	8	5	1	1	1	2	1	2	2	2	1	1	2	10	0	1	1	4	3	4	1	5	2	1
15512	2	16	1	1	155	24	3	12	1	2	1	1	2	2	2	2		3	80	150	1	2	2	1	8	5	4	1	1	2	1	1	2	2	2	1	1	1	8	0	1	1	4	4	4	1	5	2	1
64325	1	38	2	4	643	18	3	25	1	1	1	1	2	2	1	1		1	81	168	1	2	2	5	8	3	3	1	1	3	2	1	2	2	2	1	1	1	7	30	1	1	4	3	3	2	4	2	1
64328	1	38	2	4	643	18	3	28	1	1	1	1	2	1	2	2		1	81	168	1	2	2	4	2	5	3	1	1	3	2	1	2	2	2	1	1	2	7	0	1	1	4	4	4	2	5	2	1
26323	1	26	1	1	263	17	3	23	1	1	1	1	3	2	1	2		1	81	167	1	2	2	6	2	4	4	3	7	3	2	2	2	2	2	1	1	3	9	30	1	1	4	4	4	2	4	1	2
35637	1	35	1	2	356	16	3	37	1	1	1	2	1	3	1	2		1	81	161	1	2	2	2	1	1	3	2	1	3	2	2	2	2	2	1	1	2	8	30	1	1	4	5	2	2	4	2	1
31533	1	31	1	1	315	9	3	33	1	1	4	1	1	2	2	2		3	81	160	1	3	2	5	1	1	2	1	4	1	3	1	2	2	2	1	1	2	7	0	1	1	4	4	3	2	4	2	1
61309	3	32	2	6	613	26	3	9	1	2	1	1	4	4	1	2		1	81	170	1	2	2	4	8	1	3	3	3	3	2	3	2	2	2	1	1	2	8	0	1	1	4	4	4	2	4	2	1
73517	2	19	3	4	735	11	3	17	1	2	1	1	3	1	2	1		2	81	167	1	2	2	4	1	1	2	2	6	3	4	2	2	1	2	1	1	2	6	30	1	1	3	2	2	1	5	1	2
13215	1	14	1	2	132	22	3	15	1	2	1	1	2	2	2	2		1	81	163	1	4	2	1	8	1	4	4	5	3	2	1	2	2	2	1	1	2	10		1	1	4	3	2	2	3	2	1
77805	4	29	3	5	778	27	3	5	1	2	1	1	6	6	2	1		2	81	158	1	2	2	1	8	1	3	4	6	3	3	2	2	2	2	1	1	2	8	30	1	1	4	4	3	4	5	2	1
30914	1	31	1	1	309	8	3	14	1	2	1	1	2	2	2	2		1	81	152	1	4	2	2	1	1	3	4	2	2	2	2	2	2	2	1	1	3	5	0	1	1	3	4	4	2	4	2	1
22919	1	23	1	2	229	2	3	19	1	1	1	1	2	2	1	2		1	82	173	1	3	2	2	3	2	3	3	5	2	4	4	2	2	2	1	1	1	7	0	1	1	4	4	4	2	3	2	1
11311	1	12	1	2	113	19	3	11	1	1	1	1	3	3	1	2		1	82	173	1	2	1	5	6	6	4	5	5	3	1	1	2	2	2	1	1	3	5	0	1	1	4	4	4	1	5	2	1
35332	1	35	1	3	353	9	3	32	1	1	1	1	2	3	1	1		2	82	173	1	4	2	4	1	3	2	3	4	2	1	1	2	2	2	1	1	1	7	0	1	1	4	4	4	1	5	2	1
73114	3	18	3	4	731	17	3	14	1	1	1	1	1	2	2	2		1	82	172	1	3	2	3	1	1	3	3	7	4	4	2	1	1	2	1	1	3	8	0	1	1	4	3	3	4	1	1	8
58932	1	28	2	4	589	18	3	32	1	1	1	1	3	3	2	1		1	82	172	1	4	2	8	1	5	3	1	2	2	1	1	2	2	2	1	1	2	7	50	1	1	4	4	4	2	4	2	1
27119	4	27	1	1	271	9	3	19	1	1	1	1	2		1	2		1	82	171	1	1	2	1	1	1	4	6	4	3	2	1	2	2	2	1	1	2	9	30	1	1	2	3	2	4	5	2	1
51304	1	13	2	5	513	25	3	4	1	1	1	1	3	3	1	1		1	82	170	1	2	2	2	1	1	3	2	1	2	2	2	2	2	2	1	1	3	8	30	1	1	4	4	3	1	5	2	1
62945	1	35	2	5	629	8	2	45	1	1	1	1	3	3	1	1		1	82	168	1	4	2	4	1	3	3	2	4	3	3	2	2	2	2	1	1	2	7	0	1	1	4	4	3	2	4	2	1
36325	2	36	1	2	363	8	2	25	1	1	1	1	6	6	1	2		1	82	165	1	4	2	3	6	1	3	1	2	2	2	4	1	2	2	1	1	3	7	30	1	1	4	5	2	2	4	1	4
32932	1	33	1	3	329	15	3	32	1	1	1	1	2	1	1	2		1	82	165	1	3	2	1	6	3	3	1	1	3	3	4	1	2	1	2	3	3	0	30	5	7	4	5	1	4	1	1	2
55328	3	21	2	5	553	9	3	28	1	1	1	1	2	2	1	1		1	82	165	1	2	2	5	1	8	3	2	4	3	2	1	1	2	2	1	1	2	8	10	1	2	4	1	3	2	4	1	2
74404	3	21	3	4	744	26	3	4	1	1	1	1	2	2	2	2		3	82	164	1	2	2	4	1	3	1	2	6	3	2	2	2	2	2	1	1	2	9	30	1	1	4	4	4	2	6	1	2
29517	4	29	1	2	295	26	3	17	1	1	1	1	6	6	2	2		1	82	163	1	3	2	8	8	8	3	5	6	2	1	2	1	1	2	1	1	3	7	0	1	3	4	2	4	2	2	2	1
33726	3	34	1	1	337	8	3	26	1	1	1	1	3	4	1	2		1	82	162	1	3	2	6	1	2	4	1	1	3	2	2	2	2	2	1	1	2	8	30	1	1	4	4	4	2	4	2	1
23120	1	23	1	1	231	3	3	20	1	1	1	1	2	2	1	2		1	82	156	1	1	2	8	8	8	4	3	2	1	2	1	2	2	2	1	1	3	99	21	1	1	4	3	3	2	4	2	1
16811	2	17	1	2	168	19	3	11	1	2	1	1	6	2	1	2		1	82	166	1	2	2	6	6	3	4	4	6	3	2	1	2	1	2	1	1	3	11	0	1	1	4	4	4	2	5	2	1
61321	3	32	2	6	613	26	3	21	1	2	1	1	2	1	1	2		1	82	162	1	2	2	2	1	1	1	1	2	3	2	1	2	2	2	1	1	1	8	0	1	1	4	4	4	2	6	2	1
77127	3	28	3	5	771	18	3	27	1	2	1	1	1	2	2	1		1	82	159	1	4	2	1	1	1	2	1	2	2	4	2	2	1	2	1	1	3	7	45	1	1	2	4	4	2	4	2	1
35042	1	35	1	1	350	8	3	42	1	1	1	2	2	2	1	2		1	83	175	1	3	2	4	4	6	3	3	4	3	3	3	2	2	2	1	1	3	10	0	1	1	4	4	2	4	5	1	5
31048	1	31	1	2	310	8	3	48	1	1	1	1	2	1	1	2		1	83	175	1	3	2	2	6	1	4	2	2	3	1	2	2	1	2	1	1	3	6	0	1	1	4	4	4	1	6	2	1
76008	1	25	3	4	760	3	3	8	1	1	1	1	2	1	2	1		1	83	174	1	3	2	1	1	4	3	1	7	3	2	2	2	2	2	1	1	3	6	30	1	1	4	3	4	2	1	1	7
30604	1	30	1	2	306	27	3	4	1	1	1	1	2	2	1	1		1	83	166	1	2	2	4	1	4	4	3	2	2	2	1	2	2	2	1	1	2	10	0	1	1	4	3	2	2	5	2	1
29508	4	29	1	2	295	26	3	8	1	1	1	1	2	6	2	2		1	83	165	1	2	2	1	1	1	3	4	1	2	2	1	2	2	2	1	1	3	14	20	1	1	4	4	2	2	5	2	1
25342	1	25	1	2	253	15	3	42	1	1	1	1	6	6	1	2		1	84	176	1	2	2	4	5	3	4	1	1	2	2	2	2	2	2	1	1	2	7	35	1	1	4	4	4	2	5	2	1
73617	2	19	3	4	736	16	3	17	1	1	1	1	1	6	2	2		1	84	175	1	3	2	3	6	7	3	6	7	2	2	2	1	2	2	1	1	2	9	0	1	1	4	4	4	2	3	1	2
12519	2	13	1	1	125	9	2	19	1	1	1	1	2	2	1	2		1	84	174	2	2	2	5	6		3	1	1	3	1	1	2	2	2	1	1	2	10	0	1	1	4	4	4	2	5	2	1
37206	1	37	1	3	372	9	3	6	1	1	1	1	2	1	1	2		1	84	173	1	1	2	1	8	8	3	5	7	3	1	2	2	2	2	1	1	3	7	0	1	1	4	4	3	1	5	2	1
16833	2	17	1	2	168	19	3	33	1	1	1	1	1	2	1	2		3	84	172	1	2	2	6	8	4	5	1	4	3	3	1	2	2	2	1	1	2	9	30	1	1	4	4	4	2	4	2	1
34602	3	34	1	2	346	17	3	2	1	1	1	1	2	1	1	2		1	84	172	1	1	2	3	6	1	4	4	1	2	1	1	2	2	2	1	1	3	10	0	1	1	4	4	4	2	5	2	1
53828	3	18	2	5	538	22	3	28	1	1	1	1	1	2	1	1		2	84	172	1	3	2	3	1	3	2	2	7	2	1	1	2	2	2	1	1	1	7	0	1	1	4	4	4	1	5	2	1
29822	1	30	1	2	298	25	3	22	1	1	1	1	1	1	2	2		3	84	170	1	1	2	8	8	3	4	7	7	1	4	4	2	2	2	1	1	2	5	45	1	1	4	4	3	2	5	1	5
80627	1	35	3	4	806	11	3	27	1	1	1	1	4	3	1	1		1	84	170	1	2	2	2	1	1	2	1	7	3	1	1	2	2	2	1	1	1	10	0	1	1	4	4	4	2	4	2	1
29314	4	29	1	2	293	10	3	14	1	1	1	1	2	3	2	1		1	84	146	1	1	2	4	1	8	3	1	1	2	2	1	2	2	2	1	1	3	7	0	1	1	3	4	4	1	5	2	1
60105	1	30	1	2	601	28	3	5	1	2	1	1	4	2	2	1		1	84	170	1	2	2	1	1	1	3	1	1	3	2	2	2	2	2	1	1	1	16	0	1	1	4	4	4	2	5	2	1
13113	1	14	1	2	131	22	3	13	1	2	1	1	1	2	1	2		1	84	160	1	4	2	3	8	3	4	7	3	2	2	1	1	2	2	1	1	3	11	30	1	1	4	4	4	2	3	1	1
59927	4	29	2	6	599	3	3	27	1	2	1	1	1	1	2	1		1	84	160	1	2	2	2	1	8	3	5	1	3	4	1	2	2	2	1	1	1	7	50	1	1	4	4	4	2	5	2	1
39517	1	39	1	2	395	9	1	17	1	2	1	3	3	3	1	1		1	84	158	1	1	2	5	1	1	4	1	7	6	4	5	2	2	1	1	1	3	12	0	2	2	4	4	4	4	3	1	2
25725	3	26	1	1	257	9	3	25	1	2	1	1	4	4	1	2		1	84	157	1	2	2	3	1	8	4	2	2	1	2	1	2	2	2	1	1	1	8	20	1	1	4	3	3	1	5	2	1
26803	4	27	1	3	268	10	3	3	1	2	1	1	1	1	2	2		2	84	156	1	5	2	4	6	3	4	4	1	3	2	1	2	2	2	1	1	3	12	0	1	1	4	4	4	2	1	2	1
82720	1	40	3	5	827	24	3	20	1	2	1	2	2	2	1	1		1	84	155	1	4	2	1	2	1	3	5	5	3	2	2	2	2	2	1	1	2	9	0	1	1	4	3	3	2	3	1	1
20525	3	21	1	1	205	25	3	25	1	1	1	1	2	2	2	1		2	85	178	1	1	2	5	1	5	3	1	1	3	2	2	2	2	2	1	1	1	8	30	1	1	1	4	4	2	4	2	1
53416	2	17	2	4	534	24	3	16	1	1	1	1	4	4	2	1		1	85	175	1	2	2	4	1	2	3	1	1	3	2	1	2	2	2	1	1	2	8	42	1		4	4	3	4	4	1	2
13634	1	14	1	2	136	24	3	34	1	1	1	1	2	1	2	1		1	85	174	1	2	2	1	6	2	3	1	1	3	1	1	2	2	2	1	1	1	8	30	1	1	4	4	4	1	5	2	1
40514	1	40	1	1	405	22	3	14	1	1	1	1	2	2	2	2		1	85	173	1	3	2	8	1	8	4	4	1	3	1	1	2	2	2	1	1	2	8	30	1	1	4	4	4	2	4	2	1
73926	5	20	3	4	739	25	3	26	1	1	1	1	2	2	1	2		1	85	173	1	4	2	7	5	8	3	4	6	4	2	1	2	2	2	1	1	2	10	0	1	1	4	4	2	2	5	2	2
63463	2	36	2	5	634	24	2	63	1	1	1	2	2	3	2	1		1	85	173	1	4	2	4	8	8	3	7	7	3	3	1	2	2	2	1	1	2	9	0	1	1	4	4	4	2	6	2	1
61034	1	31	2	6	610	8	3	34	1	1	1	1	2	2	1	2		1	85	172	1	2	2	2	8	2	3	1	1	2	3	1	2	2	2	1	1	2	9	0	1	1	4	4	3	2	4	2	1
72727	2	17	3	6	727	22	3	27	1	1	1	1	4	3	1	1		1	85	172	1	2	2	4	1	1	2	2	5	3	4	1	2	2	2	1	1	2	9	0	1	1	4	3	4	2	4	1	6
30520	1	30	1	3	305	3	3	20	1	1	1	1	3	3	2	2		1	85	171	1	2	2	1	1	1	3	1	2	3	2	2	2	1	2	1	1	2	8	0	1	1	3	4	4	2	5	1	2
77609	4	29	3	5	776	3	3	9	1	1	1	1	1	1	2	1		2	85	171	1	4	2	4	1	7	4	3	6	2	2	2	2	2	2	1	1	2	8	0	1	1	4	3	3	2	1	1	8
81918	1	39	3	6	819	26	3	18	1	1	1	3	1	2	1	2		1	85	170	1	3	2	8	1	3	3	3	7	3	2	2	2	2	2	1	1	3	6	30	1	1	4	4	5	4	6	1	8
77306	1	28	3	5	773	23	3	6	1	1	1	1	4	2	1	1		1	85	170	1	2	1	4	1	1	2	1	2	3	1	2	2	2	2	1	1	1	9	0	1	1	4	4	4	2	5	2	1
81614	1	38	3	6	816	16	3	14	1	1	1	1	2	2	1	1		1	85	170	1	2	3	4	1	1	5	1	7	3	4	2	1	1	2	3	1	2	6	0	2	2	4	3	3	4	6	1	3
50938	1	12	2	6	509	22	2	38	1	1	1	1	4	4	2	4		2	85	168	1	2	2	4	8	1	3	1	2	4	2	1	2	2	2	1	1	2	8	0	1	1	4	4	4	2	5	2	1
73830	5	20	3	4	738	18	3	30	1	1	1	4	1	1	2	1		2	85	167	1	1	2	5	1	1	3	1	2	2	2	3	2	2	2	1	1	1	8	30	1	1	4	4	4	2	5	2	1
30015	1	30	1	2	300	3	3	15	1	1	1	3	6	2	1	1		1	85	165	1	2	2	3	1	2	3	1	4	3	2	1	2	2	2	1	1	3	9	30	1	4	3	4	4	1	6	2	1
50102	3	11	2	4	501	19	3	2	1	1	1	1	2	2	1	2		1	85	165	1	1	2	4	6	1	3	2	4	3	3	3	2	1	2	1	1	3	8	0	1	1	4	4	3	2	2	2	1
35744	2	36	1	1	357	23	3	44	1	1	1	1	2	2	1	2		1	85	162	1	1	2	5	8	7	3	3	4	2	2	1	2	1	2	1	1	3	6	4	1	1	4	4	3	2	4	2	1
39115	1	39	1	3	391	11	3	15	1	1	1	1	4	3	1	2		1	85	162	1	2	2	4	5	2	4	3	2	3	2	2	1	2	2	1	1	3	1	0	1	1	4	3	3	2	5	1	1
55114	3	21	2	5	551	10	3	14	1	2	4	1	3	1	1	1		1	85	167	1	2	2	1	1	2	3	7	7	1	1	2	2	2	2	1	1	2	6	30	1	1	4	4	4	4	4	2	1
30829	1	31	1	3	308	8	3	29	1	2	1	1	2	2	2	2		1	85	163	1	2	2	7	6	1	3	1	1	3	4	1	2	1	2	1	1	2	7	40	1	1	4	4	3	1	5	2	1
21517	2	22	1	3	215	12	3	17	1	2	1	1	3	2	1	2		1	85	162	1	3	2	5	6	1	4	3	6	1	4	3	1	1	2	1	1	3	12	0	1	1	4	4	4	2	3	2	1
34730	1	35	1	1	347	17	3	30	1	2	1	1	2	1	2	1		1	85	156	1	4	2	1	1	2	5	4	4	1	1	1	2	2	2	1	1	2	9	24	1	1	3	5	5	2	5	2	1
65217	1	40	2	4	652	23	3	17	1	2	1	1	2	1	2	1		2	85	155	1	1	2	1	1	1	3	1	1	2	2	1	2	2	2	1	1	1	6	30	1	1	1	4	4	2	4	2	1
74035	5	20	3	5	740	16	3	35	1	2	1	1	2	2	2	1		1	85	150	1	4	2	1	1	1	3	6	7	5	3	2	1	2	2	1	1	3	10	30	1	1	3	3	2	4	5	2	2
13220	1	14	1	2	132	22	3	20	1	1	1	1	2	2	2	2		3	86	178	1	3	2	2	6	2	4	1	7	4	3	2	2	2	2	1	1	3	1	30	1	1	4	3	5	2	6	1	6
19128	2	20	1	1	191	22	3	28	1	1	1	1	5	5	1	1		1	86	178	2	3	3	6	6	6	3	1	7	5	3	2	2	2	2	1	1	3	0	20	2	3	4	2	2	2	4	2	1
11727	1	12	1	3	117	19	3	27	1	1	1	1	4	4	1	2		1	86	178	1	2	2	8	2	4	6	4	4	1	2	2	2	1	1	1	1	2	10	20	1	1	4	4	4	4	5	2	1
34509	3	34	1	3	345	26	3	9	1	1	1	2	2	2	1	2		1	86	175	1	4	2	4	1	1	4	1	4	3	4	3	1	2	2	1	1	2	6	0	1	2	2	2	2	2	1	1	2
29807	1	30	1	2	298	25	3	7	1	1	1	1	1	1	1	1		3	86	175	1	4	1	4	1	1	4	1	1	3	4	3	1	2	2	1	1	2	10	25	2	1	1	4	3	2	5	2	2
28130	2	28	1	3	281	11	3	30	1	1	1	1	2	3	1	2		1	86	175	1	2	2	6	6	1	3	4	7	3	3	2	1	1	2	1	1	3	10	0	1	1	2	4	4	2	4	2	1
37214	1	37	1	3	372	9	3	14	1	1	1	1	2	1	2	2		1	86	174	1	1	2	5	8	5	3	2	1	3	1	1	2	2	2	1	1	2	9	0	1	1	4	4	4	2	6	2	1
26208	3	26	1	1	262	11	3	8	1	1	1	1	6	3	1	2		2	86	172	1	3	2	2	1	3	4	1	1	2	1	1	2	2	2	1	1	2	8	20	1	1	4	4	4	4	5	2	1
26202	3	26	1	1	262	11	3	2	1	1	4	1	2	1	2	2		3	86	172	1	1	2	1	1	8	6	1	1	1	4	1	2	2	2	1	1	1	8	0	1	1	1	2	2	2	2	2	1
11320	1	12	1	2	113	19	3	20	1	1	1	1	2	3	1	2		2	86	172	1	2	2	8	6	5	4	1	2	3	3	1	2	2	2	1	1	2	8	0	1	1	4	4	3	1	5	2	1
57234	1	25	2	4	572	5	3	34	1	1	1	1	4	2	1	2		1	86	172	1	4	2	8	8	8	4	5	5	3	3	3	2	1	2	1	1	3	8	40	1	1	4	4	3	2	3	2	1
30112	1	30	1	2	301	26	3	12	1	1	1	2	2	6	1	2		1	86	168	1	1	2	3	1	1	4	4	6	3	2	1	2	2	2	1	1	2	9	30	1	1	4	4	4	1	5	2	1
81513	1	38	3	4	815	17	1	13	1	1	1	1	2	2	2	1		1	86	167	1	2	2	1	1	1	1	2	7	4	3	2	2	2	2	1	1	3	6	0	1	1	4	4	4	4	1	1	2
53825	3	18	2	5	538	22	3	25	1	1	1	1	3	2	1	1		1	86	166	1	3	2	3	1	1	3	1	1	3	2	3	1	2	2	1	1	3	7	0	1	1	3	4	4	2	4	2	1
28934	4	29	1	1	289	9	3	34	1	1	1	1	2	2	2	2		1	86	160	1	5	2	2	6	3	3	1	1	3	2	2	1	1	2	1	1	3	1	1	1	1	2	4	1	1	5	2	1
54408	2	19	2	5	544	16	3	8	1	2	1	1	2	1	1	1		1	86	172	1	2	2	4	3	1	3	1	1	2	2	2	1	2	2	1	1	2	9	0	1	1	4	4	4	2	4	2	1
37216	1	37	1	3	372	9	3	16	1	2	1	1	1	2	2	1		1	86	168	1	1	2	1	1	1	3	1	1	4	3	1	2	2	2	1	1	1	7	30	1	1	4	4	3	1	5	1	2
20036	5	20	1	2	200	25	3	36	1	2	1	3	2	3	2	1		1	86	164	1	2	3	1	1	2	4	5	5	2	2	3	2	2	2	2	1	2	7	0	1	1	4	4	3	4	5	2	1
18922	2	19	1	3	189	8	3	22	1	2	1	1	1	1	2	2		1	86	164	1	1	2	1	8	1	4	1	2	3	1	1	2	2	2	1	1	2	7	0	1	1	3	4	4	2	4	2	1
34005	3	34	1	2	340	11	3	5	1	2	1	1	5	5	1	2		1	86	162	1	1	2	1	1	1	4	1	1	1	1	1	2	2	2	1	1	2		40	1	1	4	4	4	1	6	2	1
36309	2	36	1	2	363	8	1	9	1	2	1	1	2	3	2	2		1	86	161	1	4	2	8	8	1	3	1	6	1	2	1	2	2	2	1	1	3	6	20	1	1	4	3	4	4	5	2	1
21326	2	22	1	1	213	9	3	26	1	2	1	1	2	2	1	2		1	86	160	1	2	2	8	1	3	4	4	3	2	2	1	2	2	2	1	1	1	9	30	1	2	4	4	4	4	1	2	1
52745	2	16	2	5	527	27	3	45	1	2	1	1	2	2	1	1		1	86	158	1	2	2	1	1	1	3	2	3	3	4	2	2	2	2	1	1	3	8	0	1	1	4	4	4	1	5	2	1
57320	1	25	2	4	573	16	3	20	1	2	1	1	1	6	2	1		1	86	158	1	1	2	1	2	2	3	1	1	3	2	1	2	2	2	1	1	2	8	30	1	1	4	4	4	4	4	2	1
13309	1	14	1	2	133	17	3	9	1	2	1	1	2	2	1	1		1	86	157	1	4	2	8	1	1	4	7	7	3	2	2	2	2	2	1	1	2	10	0	1	1	4	4	3	2	3	2	1
38831	1	39	1	3	388	10	3	31	1	1	1	1	4	4	1	1		1	87	178	1	4	2	7	1	2	3	1	1	3	1	1	2	2	2	1	1	2	8	30	1	1	4	4	4	1	5	2	1
15031	2	15	1	3	150	16	3	31	1	1	1	1	2	2	2	2		1	87	177	1	1	2	1	1	8	3	1	1	1	1	1	2	2	2	1	1	3	5	30	1	1	4	4	4	2	5	2	1
71101	2	13	3	6	711	16	3	1	1	1	1	1	6	6	2	1		1	87	172	1	3	2	1	1	2	2	1	1	1	2	2	2	2	2	1	1	2	8	30	1	1	4	3	3	2	1	1	5
64213	1	38	2	5	642	19	3	13	1	1	1	1	4	4	1	1		1	87	170	1	1	2	8	8	8	3	1	3	1	1	1	2	2	2	1	1	2	8	10	1	1	4	1	4	1	5	2	1
17724	3	18	1	1	177	17	3	24	1	2	1	1	2	2	2	2		1	87	162	1	2	2	6	8	4	4	1	3	3	2	1	2	2	2	1	1	2	9	30	1	1	4	4	3	1	5	2	1
58909	1	28	2	4	589	18	3	9	1	2	1	1	2	2	2	1		1	87	157	1	5	2	1	1	1	3	1	1	4	2	1	2	2	2	1	1	1	7	15	1	1	4	3	3	2	5	2	1
32202	3	32	1	2	322	22	1	2	1	1	1	1	5	5	1	3		1	88	180	1	4	1	4	1	1	4	2	1	1	2	3	2	2	2	1	1	1	0	0	1	1	4	4	4	2	2	2	2
78155	1	30	3	4	781	27	3	55	1	1	1	1	3	2	1	1		1	88	177	1	2	2	1	6	1	3	7	7	3	3	2	1	2	2	1	1	2	7	0	1	1	4	4	4	2	6	2	4
57413	1	25	2	4	574	4	3	13	1	1	1	1	2	2	1	1		2	88	176	1	2	1	8	1	1	3	1	1	2	2	2	1	2	2	1	1	2	7	30	1	1	4	2	2	2	5	2	8
54539	2	19	2	6	545	10	3	39	1	1	1	1	2	1	2	1		1	88	176	1	2	2	5	1	8	3	4	5	2	3	2	2	2	2	1	1	3	8	30	1	1	4	4	2	2	5	2	1
21731	2	22	1	2	217	8	3	31	1	1	1	1	2	1	1	2		1	88	175	1	4	2	3	4	1	3	2	7	2	2	2	2	2	2	1	1	3	8	30	1	1	4	4	4	2	3	1	2
65203	1	40	2	4	652	23	3	3	1	1	1	1	1	3	1	1		1	88	175	1	4	2	4	8	1	2	1	7	3	3	2	2	2	2	1	1	2	8	30	1	2	4	4	3	4	4	2	2
62214	3	34	2	4	622	11	3	14	1	1	1	2	2	2	1	2		1	88	175	1	2	2	3	1	1	3	1	2	5	5	5	1	1	2	1	1	1	7	30	1	1	2	4	4	1	5	2	1
25918	1	26	1	3	259	15	3	18	1	1	1	1	1	2	1	2		1	88	174	1	1	2	4	5	1	4	1	1	3	2	1	2	2	2	1	1	3	7	10	1	1	4	4	4	2	5	2	1
61026	3	32	2	6	610	22	2	26	1	1	1	1	3	3	1	1		1	88	174	1	2	2	3	1	2	3	1	2	3	2	1	2	2	2	1	1	1	7	0	1	1	4	4	4	2	6	2	1
31911	3	32	1	2	319	24	3	11	1	1	1	1	2	3	2	1		1	88	173	1	3	2	4	3	4	4	1	2	3	3	3	2	1	2	1	1	3	9	30	1	1	2	3	4	1	5	2	1
63410	2	36	2	5	634	24	1	10	1	1	1	1	3	3	1	1		1	88	172	1	2	2	6	1	4	3	1	5	4	3	2	2	2	2	1	1	3	10	30	1	1	4	4	4	2	5	1	2
63432	2	36	2	5	634	24	1	32	1	1	1	1	6	5	1	2		1	88	172	1	3	2	4	8	5	3	1	4	3	2	2	2	2	2	1	1	2	8	0	1	1	4	4	4	2	3	2	1
31415	1	31	1	2	314	8	3	15	1	1	1	1	1	1	2	1		2	88	154	1	1	2	1	2	1	4	3	7	3	1	1	2	2	2	1	1	3	10	25	1	2	4	3	3	2	4	2	2
25801	3	26	1	1	258	8	3	1	1	2	1	1	3	3	1	2		1	88	168	1	1	2	4	1	2	4	1	1	2	2	1	2	2	2	1	1	1	9	50	1	1	4	4	3	2	4	2	1
60304	1	30	2	4	603	3	3	4	1	2	1	1	3	2	2	1		1	88	164	1	3	2	3	8	3	3	5	1	2	2	2	2	2	2	1	1	2	7	30	1	1	3	3	2	1	6	2	1
33819	3	34	1	2	338	8	3	19	1	2	1	1	4	4	1	2		1	88	162	1	4	2	4	1	3	4	1	1	2	1	1	2	2	2	1	1	2	9	0	1	1	4	4	3	2	6	2	1
21518	2	22	1	3	215	12	3	18	1	2	1	1	2	1	1	2		1	88	162	1	3	2	1	2	2	2	1	3	3	3	2	2	2	2	1	1	2	9	0	1	1	3	4	4	2	1	1	2
61423	1	32	2	4	614	15	3	23	1	2	1	1	1	2	2	1		1	88	160	1	3	2	4	1	5	3	3	6	3	3	1	1	1	2	1	1	2	8	30	2	1	4	4	4	4	4	1	2
22212	2	22	1	3	222	17	3	12	1	2	1	1	1	1	2	2		2	88	159	1	3	2	1	1	1	4	4	4	3	1	1	2	2	2	1	1	3	9	0	1	1	4	4	4	2	5	2	1
40402	1	40	1	2	404	22	3	2	1	2	1	4	6	6	1	1		1	88	157	2	1	2	1	1	1	4	2	4	2	1	1	2	2	2	1	1	2	11	20	1	1	4	3	2	2	5	2	1
70204	3	11	3	4	702	26	3	4	1	1	1	1	3	3	1	2		1	89	180	1	4	2	8	8	1	4	1	7	2	2	2	2	2	2	1	1	1	10	0	1	1	4	4	2	1	5	2	5
10142	3	11	1	2	101	19	3	42	1	1	1	1	2	2	1	2		1	89	179	1	2	2	8	8	8	4	2	1	1	3	1	2	2	2	1	1	3	9	30	1	1	4	4	4	2	5	2	1
65135	1	39	2	4	651	2	3	35	1	1	1	1	2	3	1	2		1	89	179	1	3	3	8	1	4	3	1	7	2	4	2	2	2	2	1	1	3	10	0	1	1	3	4	4	2	4	2	1
75028	1	23	3	4	750	26	3	28	1	1	1	1	1	1	1	2		1	89	176	1	2	2	8	8	8	2	7	7	1	4	5	1	2	2	1	1	1	5	0	1	1	4	4	4	2	1	2	1
82009	1	39	3	5	820	26	3	9	1	1	3	1	1	1	2	2		1	89	176	1	2	2	3	1	4	1	3	4	2	2	2	2	2	2	1	1	2	9	0	1	2	4	3	3	4	3	2	1
58915	1	28	2	4	589	18	3	15	1	1	1	1	4	2	1	1		1	89	175	1	3	2	2	2	1	3	4	6	3	2	2	2	2	2	1	1	2	8	0	1	1	4	4	4	2	5	2	1
73315	3	18	3	5	733	19	3	15	1	1	1	1	3	1	2	1		1	89	173	1	2	2	7	3	4	3	1	7	3	1	1	2	2	2	1	1	2	10	0	1	1	4	4	3	2	3	2	1
72122	2	15	3	6	721	1	3	22	1	1	1	1	3	1	1	1		3	89	170	1	2	2	8	3	4	2	1	2	3	2	3	2	2	2	1	1	1	7	30	2	1	4	4	4	1	5	1	2
20333	3	21	1	3	203	9	3	33	1	2	1	1	6	6	2	2		1	89	177	1	3	2	1	1	1	1	1	2	3	3	3	2	2	2	1	1	2	6	30	1	1	4	4	4	2	6	1	2
76533	3	26	3	4	765	10	3	33	1	2	1	1	4	4	2	1		1	89	165	1	4	2	2	1	1	3	2	5	3	2	1	2	2	2	1	1	1	7	0	1	1	4	4	3	2	4	2	1
23706	1	24	1	3	237	23	3	6	1	2	1	2	2	2	2	2		1	89	164	1	3	2	1	1	1	3	2	7	3	4	1	2	1	1	1	1	3	8	0	4	1	3	4	3	4	5	1	7
59419	3	28	2	5	594	18	3	19	1	2	1	1	2	2	2	1		1	89	163	1	2	2	1	1	1	3	1	1	3	2	4	2	1	2	1	1	2	9	0	1	1	2	4	4	2	4	2	1
33715	3	34	1	1	337	8	3	15	1	2	1	1	2	4	1	2		1	89	160	1	3	2	8	1	2	4	1	1	2	3	3	2	2	2	1	1	1	9	30	1	4	4	3	4	2	5	2	1
24627	1	24	1	2	246	18	3	27	1	2	1	1	2	1	2	2		1	89	152	1	2	2	8	8	4	4	2	6	1	1	3	2	1	2	1	1	3	13	4	1	1	3	4	3	4	2	2	1
33710	3	34	1	1	337	8	3	10	1	1	1	1	4	4	2	2		1	90	184	1	2	2	6	6	3	4	2	7	2	2	1	2	2	2	1	1	1	6	30	1	1	4	4	4	1	5	2	1
34110	3	34	1	3	341	11	3	10	1	1	1	1	3	4	1	2		1	90	182	1	2	2	8	1	8	2	1	1	3	3	2	2	2	2	1	1	2	8	0	1	3	4	4	4	2	2	2	1
23836	1	24	1	2	238	8	3	36	1	1	1	1	1	1	2	2		1	90	181	2	3	2	8	1	8	4	1	1	2	2	3	2	2	2	1	1	2	7	0	1	1	4	4	4	2	5	2	1
52206	2	15	2	4	522	31	3	6	1	1	1	1	2	2	2	2		3	90	179	1	3	2	1	1	1	3	2	7	3	2	3	2	2	2	1	1	2	2	0	2	1	4	5	5	2	5	2	1
74721	2	22	3	4	747	15	2	21	1	1	1	1	3	3	1	2		1	90	179	1	3	3	2	7	1	2	4	7	4	3	3	1	1	1	1	1	2	9	0	1	3	4	4	3	2	4	2	1
80631	1	35	3	4	806	11	3	31	1	1	1	1	1	3	2	2		1	90	179	1	2	2	2	4	3	2	2	3	3	1	1	2	2	2	1	1	2	8	0	1	1	4	4	4	4	3	2	1
54520	2	19	2	6	545	10	3	20	1	1	1	1	1	1	2	1		1	90	179	1	2	2	1	8	8	3	1	1	3	4	4	2	1	2	1	1	1	8	20	1	1	4	4	3	2	4	2	1
21109	3	21	1	1	211	27	3	9	1	1	4	1	2	2	2	2		3	90	178	1	1	2	3	1	1	3	3	7	3	3	2	2	1	2	1	1	3	10	30	1	1	4	4	2	1	2	2	1
25901	1	26	1	3	259	15	3	1	1	1	1	2	3	1	2	2		3	90	178	1	3	3	8	1	6	4	3	2	3	3	2	1	2	2	1	1	2	6	30	1	1	4	4	3	2	1	2	1
51308	1	13	2	5	513	25	3	8	1	1	1	1	3	4	1	1		1	90	178	1	2	2	2	1	3	3	1	1	2	4	3	2	1	2	1	2	2	8	0	1	1	4	4	4	2	4	1	3
60603	1	31	2	5	606	5	3	3	1	1	1	1	4	3	2	4		1	90	177	1	2	2	8	1	5	2	1	2	2	4	1	2	1	1	1	1	1	6	30	1	1	4	3	3	2	4	1	6
62313	3	34	2	6	623	11	3	13	1	1	1	1	1	2	1	2		1	90	177	1	2	2	4	1	1	4	1	3	1	2	2	2	2	2	1	1	1	8	0	1	1	3	4	3	4	4	2	1
50825	1	12	2	4	508	22	2	25	1	1	1	1	2	2	1	2		2	90	176	1	2	2	6	8	3	3	2	2	3	2	1	2	2	2	1	1	1	7	30	1	1	4	4	4	1	5	2	1
77921	1	30	1	2	779	25	3	21	1	1	1	1	2	2	1	1		1	90	176	1	2	2	8	8	3	3	1	4	3	1	1	2	2	2	1	1	2	8	0	1	1	4	2	2	2	4	1	7
11424	1	12	1	3	114	19	3	24	1	1	1	1	4	6	1	2		1	90	175	1	3	1	4	8	5	4	1	3	4	5	3	1	1	2	1	1	2	7	0	2	1	4	2	2	4	5	1	5
21010	3	21	1	2	210	27	3	10	1	1	1	1	2	1	1	2		2	90	175	1	6	2	8	8	3	3	3	4	4	2	2	2	2	2	1	1	2	7	30	1	1	3	4	3	2	5	2	1
24521	1	24	1	2	245	16	3	21	1	1	1	1	6	6	1	2		1	90	175	1	2	1	3	1	4	4	1	3	3	1	2	2	2	2	1	1	2	8	30	1	1	4	4	4	2	6	2	1
78931	1	32	3	4	789	17	3	31	1	1	1	1	2	2	2	1		1	90	175	2	2	2	4	1	3	2	3	5	2	1	1	2	2	2	1	1	2	10	30	1	1	4	4	4	2	5	2	1
51016	1	12	2	5	510	22	1	16	1	1	1	1	4	4	1	2		2	90	175	1	3	2	3	3	1	3	1	2	3	2	2	2	2	2	1	1	2	8	0	1	1	4	4	4	2	4	2	1
51916	1	14	2	6	519	22	3	16	1	1	1	1	2	6	2	1		1	90	175	1	2	2	3	8	2	3	2	2	3	3	2	2	2	2	1	1	3	8		1	1	3	3	2	1	2	1	2
53536	2	17	2	6	535	24	3	36	1	1	1	1	4	3	1	2		1	90	175	1	2	2	5	3	1	3	1	1	4	3	2	2	1	2	1	1	1	7	0	1	1	4	4	4	2	5	1	2
80826	2	36	3	5	808	5	3	26	1	1	1	1	3	3	1	4		3	90	175	1	4	2	3	1	3	2	7	7	2	2	1	2	2	2	1	1	2	10	0	1	1	3	4	4	4	3	1	4
80420	1	35	3	5	804	11	3	20	1	1	1	4	3	3	1	1		2	90	174	1	2	2	4	1	2	2	1	7	3	3	2	2	2	2	1	1	2	0	0	1	1	4	4	4	2	3	1	4
53102	2	17	2	4	531	19	3	2	1	1	1	1	3	3	1	4		1	90	174	1	3	2	8	8	3	4	4	4	2	3	2	2	2	2	1	1	2	10	0	1	1	4	4	4	4	4	2	1
27847	1	28	1	3	278	12	3	47	1	1	1	1	3	4	1	2		1	90	173	1	3	3	2	3	1	2	1	1	3	2	2	2	2	2	1	1	1	8	0	1	1	4	4	4	2	1	2	1
27831	1	28	1	3	278	12	3	31	1	1	1	1	4	3	1	2		1	90	172	1	2	2	5	1	2	3	2	7	2	3	1	2	2	2	1	1	2	10	0	1	1	3	4	3	1	1	2	1
50614	1	12	2	4	506	15	1	14	1	1	1	1	3	4	1	1		1	90	172	1	3	2	4	1	1	3	1	1	2	1	1	2	2	2	1	1	1	7	0	1	1	4	4	4	2	3	2	2
82321	1	39	3	6	823	26	3	21	1	1	1	1	2	1	2	2		1	90	172	1	2	2	4	8	4	2	2	7	4	4	1	2	1	2	1	1	2	8	0	1	1	1	3	3	2	1	1	8
77948	1	30	1	2	779	25	3	48	1	1	1	1	2	1	1	2		1	90	172	1	2	2	5	3	3	3	3	6	2	2	2	2	2	2	1	1	2	8	0	1	1	4	3	4	2	4	1	5
32340	3	32	1	2	323	22	3	40	1	1	1	1	1	2	1	2		1	90	171	1	2	2	1	2	8	4	2	2	3	2	1	2	2	2	1	1	2	8	25	1	1	4	3	3	2	5	1	2
73608	2	19	3	4	736	16	3	8	1	1	1	1	1	1	2	2		1	90	171	1	2	3	5	8	8	3	4	1	4	2	2	2	2	2	1	1	2	9	0	1	1	4	4	4	4	3	2	1
14939	2	15	1	1	149	16	3	39	1	1	1	1	3	3	2	2		1	90	170	1	2	2	1	1	4	4	3	5	2	3	2	1	1	1	1	1	2	9	0	1	1	4	3	3	2	1	2	1
33911	3	34	1	1	339	11	3	11	1	1	1	1	2	2	1	2		1	90	170	1	3	2	8	5	6	4	2	1	2	2	1	2	2	2	1	1	3	8	30	1	1	4	3	3	2	6	2	2
22223	2	22	1	3	222	17	3	23	1	1	1	1	2	2	1	2		1	90	170	1	4	2	8	8	1	4	2	1	3	2	2	2	2	2	1	1	3	8	0	1	1	4	4	4	2	6	2	1
36918	1	37	1	3	369	9	3	18	1	1	1	1	2	3	1	1		1	90	170	1	2	1	3	3	1	1	1	1	4	5	3	1	1	2	1	1	3	6	30	1	1	4	4	4	1	5	2	1
56019	2	22	2	4	560	11	3	19	1	1	1	1	6	2	2	2		1	90	170	1	1	2	2	7	1	3	3	3	4	3	3	2	1	1	1	1	3	7	0	1	1	4	4	4	2	2	2	1
53022	2	16	2	4	530	3	3	22	1	1	1	1	2	4	1	1		1	90	170	1	2	2	8	1	1	3	2	2	4	2	2	2	2	2	1	1	3	9	30	1	1	4	3	4	2	3	1	2
76232	3	26	3	6	762	10	3	32	1	1	1	1	3	2	1	1		1	90	170	1	2	2	1	1	4	3	1	7	3	1	1	2	2	2	1	1	2	6		1	1	4	4	3	2	4	2	1
32617	1	32	1	2	326	15	3	17	1	1	1	1	1	1	2	2		1	90	168	1	5	3	3	1	2	4	3	5	4	3	3	2	2	2	1	1	2	10	4	1	1	4	4	4	2	1	2	1
78126	1	30	3	4	781	27	3	26	1	1	1	3	2	2	2	1		1	90	167	1	1	2	8	1	4	4	1	7	2	3	1	2	2	2	1	1	1	0	45	1	1	4	4	3	2	4	2	1
32012	3	32	1	1	320	26	3	12	1	1	1	1	3	3	1	2		3	90	165	1	3	2	8	1	8	4	1	1	1	1	1	2	2	2	1	1	1	9	5	1	1	4	4	3	1	5	2	1
18245	2	19	1	1	182	17	3	45	1	1	1	2	1	1	1	1		1	90	165	1	2	2	4	1	5	3	5	2	2	1	1	2	2	2	1	1	2	9	0	1	1	4	4	4	2	5	2	1
30844	1	31	1	3	308	8	3	44	1	2	1	1	3	3	1	2		1	90	168	2	1	2	3	8	1	3	4	4	2	2	3	2	2	2	1	1	2	8	0	1	2	4	4	3	2	3	2	1
37521	1	37	1	3	375	8	3	21	1	2	1	1	1	2	1	2		1	90	168	1	1	2	1	3	1	4	7	5	3	3	2	2	1	2	1	1	3	7	30	1	1	1	4	3	2	3	1	1
16329	2	17	1	2		23	3		1	2	1	1	2	2	1	1		1	90	166	1	4	2	5	1	1	4	2	5	3	2	2	2	2	2	1	1	2	7	30	1	1	4	4	4	2	3	2	1
72305	2	16	3	6	723	24	3	5	1	2	1	1	2	1	2	1		1	90	165	1	2	2	8	3	1	3	1	1	2	1	2	2	2	2	1	1	3	7	30	1	1	4	4	4	2	5	2	1
14831	2	15	1	2	148	16	3	31	1	2	1	2	3	3	2	2		2	90	164	1	2	3	8	2	1	4	1	7	1	3	1	1	2	2	1	1	2	12	0	1	1	4	4	4	2	6	2	1
78729	1	31	3	4	787	5	3	29	1	2	1	1	3	3	1	2		1	90	163	1	1	2	1	1	1	3	7	5	1	2	1	1	2	2	1	1	2	8	0	1	1	4	4	4	2	3	2	1
21732	2	22	1	2	217	8	3	32	1	2	1	1	2	2	1	2		1	90	162	1	1	2	4	1	1	4	6	6	3	2	1		2	2	1	1	3	10	13	1	1	4	4	3	4	4	2	1
12512	2	13	1	1	125	9	2	12	1	2	2	1	6	6	2	2		1	90	160	1	1	2	1	2	6	3	6	2	3	2	2	2	2	2	1	1	3	9	11	1	2	3	4	2	4	2	2	1
15128	2	16	1	1	151	4	3	28	1	2	1	1	2	3	1	2		1	90	160	1	4	2	6	1	1	3	7	7	2	1	2	2	2	2	1	1	3	9	30	2	1	4	4	4	2	5	2	1
21816	2	22	1	2	218	10	3	16	1	2	1	1	1	1	2	2		1	90	160	1	3	2	6	1	1	4	1	1	1	2	3	2	2	2	1	1	2	8	30	1	1	2	3	3	2	3	2	1
21115	3	21	1	1	211	27	3	15	1	2	1	1	2	1	2	2		1	90	158	1	3	2	4	2	1	4	3	2	3	2	3	1	2	2	1	1	2	9	1	1	1	4	4	4	2	4	2	1
25012	1	25	1	3	250	2	1	12	1	2	1	1	3	3	1	1		1	90	157	1	3	2	2	1	2	4	4	1	1	1	1	2	2	2	1	1	3	6	25	1	1	4	4	4	1	5	2	1
74806	2	22	3	4	748	18	3	6	1	2	1	1	2	1	1	2		1	90	153	1	3	2	1	2	1	3	5	6	3	2	2	2	2	2	1	1	3	9	30	1	1	4	3	3	2	3	2	1
76820	4	27	3	5	768	17	3	20	1	1	1	1	2	2	1	2		1	91	180	1	2	2	6	8	3	3	2	7	2	3	2	2	2	2	1	1	2	10	30	2	1	4	4	3	4	3	2	2
25610	1	25	1	1	256	16	3	10	1	1	1	1	4	3	1	2		1	91	175	1	2	2	8	6	1	4	4	5	3	1	2	2	2	2	1	1	2	9	30	1	1	4	1	2	3	4	1	1
78028	1	30	1	2	780	25	3	28	1	1	1	1	3	2	2	1		1	91	174	1	2	2	8	8	8	3	1	5	2	1	1	2	2	2	1	1	2	10	0	2	1	4	4	4	2	4	1	2
82307	1	39	3	6	823	26	3	7	1	1	1	1	2	2	1	1		1	91	173	1	1	1	1	1	1	2	3	5	2	2	2	2	2	2	1	1	2	7	0	1	1	4	4	4	2	3	1	2
60015	1	30	2	4	600	27	3	15	1	1	1	2	2	3	2	1		1	91	172	1	2	2	2	1	1	3	1	1	3	2	2	2	2	2	1	1	1	9	40	1	1	4	4	4	2	5	2	1
74541	3	21	3	5	745	26	3	41	1	1	1	1	3	2	2	2		3	91	172	1	4	2	1	1	2	2	4	6	4	3	2	2	2	2	1	1	2	9	30	1	1	4	4	4	2	5	2	1
82133	1	39	3	5	821	26	3	33	1	1	1	1	2	2	2	1		1	92	178	1	2	2	8	3	7	2	3	2	2	3	2	2	2	2	1	1	3	8	30	1	1	4	3	3	1	5	2	1
63714	1	37	2	6	637	8	3	14	1	1	1	1	1	2	1	1		1	92	178	1	2	2	1	1	1	3	1	7	2	1	1	2	2	2	1	1	3	10	0	1	1	4	3	2	2	5	1	5
12219	2	13	1	1	122	2	2	19	1	1	1	1	2	2	2	2		1	92	176	1	2	1	3	1	1	3	4	6	3	1	2	2	2	2	1	1	3	0	30	1	1	2	4	3	2	4	2	1
81723	1	38	3	4	817	18	2	23	1	1	1	1	3	2	2	1		1	92	176	1	2	2	2	3	1	3	3	7	3	2	3	2	2	2	1	1	2	7	30	1	1	4	3	4	2	4	1	4
34024	3	34	1	2	340	11	3	24	1	1	1	1	3	3	1	2		1	92	175	1	2	2	8	1	6	4	3	2	3	3	2	1	2	2	1	1	3	7	40	1	1	4	3	4	2	1	2	1
80840	2	36	3	5	808	5	3	40	1	1	1	3	1	2	2	1		1	92	174	1	2	2	6	2	1	3	1	5	6	3	1	2	2	2	1	1	1	8	0	1	1	4	2	4	4	5	1	8
74711	2	22	3	4	747	15	2	11	1	1	1	1	1	1	2	1		3	92	174	1	3	3	6	3	1	2	7	6	3	1	1	2	2	2	1	1	1	9	0	1	1	4	4	4	2	5	2	1
55701	1	22	2	5	557	10	3	1	1	1	1	1	3	2	1	2		1	92	170	1	2	3	7	7	1	3	1	5	3	1	1	2	2	2	1	1	1	9	30	1	1	4	4	2	2	1	1	2
37226	1	37	1	3	372	9	3	26	1	1	1	4	6	6	2	2		1	92	169	1	1	2	2	5	1	3	7	7	3	3	2	2	2	2	1	1	2	9	40	2	1	3	4	2	4	4	2	1
77943	1	30	1	2	779	25	3	43	1	1	1	1	3	2	1	1		1	92	169	1	2	2	8	8	1	3	1	5	3	2	1	2	2	2	1	1	2	8	0	1	1	4	4	2	4	1	1	2
29324	4	29	1	2	293	10	3	24	1	1	1	1	4	4	1	1		1	92	168	1	1	2	5	8	2	3	1	1	3	2	2	1	2	2	1	1	3	8	30	1	1	4	4	4	1	5	2	1
18841	2	19	1	3	188	10	3	41	1	1	1	1	1	2	2	2		1	92	162	1	1	3	1	8	3	4	2	2	3	1	1	2	2	2	1	1	3	8	0	3	1	1	5	5	2	6	2	1
19231	2	20	1	3	192	18	3	31	1	2	1	2	6	4	1	2		1	92	161	1	4	2	2	1	1	3	1	2	3	2	1	2	2	2	1	1	1	7	20	1	1	4	4	4	1	5	2	1
19715	2	20	1	1	197	15	3	15	1	2	1	2		6	2	2		3	92	160	1	4	2	3	6	1	3	2	4	1	1	2	2	2	2	1	1	3	12	30	1	1	4	4	4	4	5		1
15426	2	16	1	3	154	24	3	26	1	2	1	1	3	2	1	2		1	92	160	2	1	2	2	1	1	3	4	1	2	1	1	2	2	2	1	1	3	8	21	1	1	4	3	3	2	3	2	1
25719	3	26	1	1	257	9	3	19	1	2	1	1	5	4	1	2		1	92	159	1	3	2	1	1	6	5	1	1	2	3	3	1	1	2	1	1	2	6	10	1	1	3	4	3	2	5	2	1
63011	1	35	2	4	630	18	3	11	1	1	1	1	4	3	2	2		1	93	181	1	3	2	1	7	2	3	1	2	3	2	2	2	2	2	1	1	2	9	5	1	1	4	4	4	1	6	2	1
61316	3	32	2	6	613	26	3	16	1	1	1	1	4	3	1	2		1	93	174	1	2	2	8	1	4	3	3	7	1	1	1	2	2	2	1	1	2	8	0	1	1	4	4	4	2	1	2	1
80435	1	35	3	5	804	11	3	35	1	1	1	1	2	2	1	2		1	93	173	1	1	2	2	5	1	2	1	5	2	2	2	2	2	2	1	1	2	8	0	1	1	4	3	3	1	5	2	1
34038	3	34	1	2	340	11	3	38	1	1	1	1	3	6	2	2		3	93	168	1	5	2	8	8	3	4	4	3	3	2	2	2	2	2	1	1	3	9	24	1	1	4	4	3	2	3	2	2
61302	3	32	2	6	613	26	3	2	1	1	1	2	1	2	1	4		1	93	168	2	2	2	1	8	1	3	1	2	4	3	3	2	2	2	1	1	1	7	30	2	1	2	3	3	2	5	2	2
35418	1	35	1	2	354	9	3	18	1	1	1	1	4	3	1	2		1	94	182	1	2	2	8	8	4	3	1	7	3	4	2	2	2	2	1	1	3	8	0	1	1	3	4	4	2	5	1	3
71122	2	13	3	6	711	16	3	22	1	1	1	1	2	3	1	1		3	94	177	1	2	1	6	1	1	2	1	6	4	2	2	2	2	2	1	1	1	7	30	1	1	1	3	2	4	6	1	8
17608	3	18	1	2	176	22	3	8	1	1	1	1	3	3	1	2		1	94	175	1	2	2	7	7	3	4	2	2	2	2	1	2	2	2	1	1	2	8	0	1	1	4	4	4	2	1	2	1
78103	1	30	3	4	781	27	3	3	1	1	1	1	2	2	1	1		2	94	166	1	1	2	2	1	1	4	5	7	2	2	1	2	2	2	1	1	3	9	0	1	3	4	4	4	4	4	2	2
63639	2	36	2	4	636	22	3	39	1	2	1	1	3	2	2	1		1	94	160	1	2	2	6	7	1	3	3	7	3	2	2	2	1	1	1	1	3	8	0	1	1	4	4	3	2	4	2	1
24617	1	24	1	2	246	18	3	17	1	2	1	1	2	2	1	2		1	94	156	1	2	2	7	1	4	4	2	3	2	2	1	2	2	2	1	1	2	8	30	1	1	4	4	3	1	5	2	1
79713	3	34	3	4	797	9	3	13	1	1	1	1	4	3	1	2		1	95	184	1	1	2	3	1	1	3	2	4	3	1	1	2	2	2	1	1	2	8	30	5	1	4	4	4	2	4	2	1
56704	1	24	2	6	567	3	1	4	1	1	1	1	5	4	1	2		1	95	184	1	2	2	2	1	3	3	1	7	1	5	1	1	1	1	1	1	3	4	0	1	1	1	4	4	1	5	2	1
22837	3	23	1	3	228	27	3	37	1	1	1	1	3	6	1	2		1	95	182	1	4	2	5	2	8	2	1	1	1	5	4	1	1	1	3	3	2	0	0	1	1	2	4	4	2	5	2	1
65538	1	40	2	5	655	23	3	38	1	1	1	3	4	3	1	1		1	95	182	1	3	2	1	3	1	3	4	1	3	1	1	2	2	2	1	1	2	8	30	1	1	4	4	2	1	5	2	1
80616	1	35	3	4	806	11	3	16	1	1	1	1	2	2	1	1		2	95	180	1	2	2	4	1	3	2	2	3	3	2	3	2	2	2	1	1	2	8	0	1	1	4	4	4	2	3	2	1
72702	2	17	3	6	727	22	3	2	1	1	1	1	3	3	1	1		1	95	180	1	2	2	6	1	6	3	2	2	1	1	1	1	2	2	1	1	1	9	30	1	1	4	4	4	1	5	2	1
11509	1	12	1	3	115	12	1	9	1	1	1	1	3	3	1	2		2	95	178	1	3	2	8	8	1	4	3	3	4	2	2	2	2	2	1	1	2	8	20	1	1	4	4	2	4	6	2	1
78638	1	31	3	4	786	5	3	38	1	1	1	1	2	1	2	1		3	95	178	1	4	2	1	3	1	1	4	6	3	3	2	2	2	2	1	1	2	8	0	1	1	4	4	4	4	1	1	5
62901	1	35	2	5	629	8	1	1	1	1	1	1	1	2	2	1		1	95	177	1	2	2	4	1	5	2	1	1	3	3	2	2	2	2	1	1	1	8	30	1	1	4	4	4	2	3	1	2
25745	3	26	1	1	257	9	3	45	1	1	1	1	5	5	1	2		1	95	176	1	2	2	8	1	4	6	1	1	3	1	1	2	2	2	1	1	3	0	0	1	1	1	4	4	2	3	2	1
78109	1	30	3	4	781	27	3	9	1	1	1	1	1	2	1	1		1	95	174	1	2	2	6	1	2	4	4	7	2	4	3	2	2	2	1	1	2	10	0	1	1	4	2	2	4	1	1	3
29633	4	29	1	2	296	27	3	33	1	1	1	1	1	2	1	5	ÀÏÊ¦¼Ò	1	95	172	1	4	2	3	8	2	3	1	1	2	2	1	2	1	2	1	1	3	8	0	1	1	4	4	2	2	4	2	1
74426	3	21	3	4	744	26	3	26	1	1	1	1	1	1	1	2		1	95	172	1	3	2	1	1	1	2	7	7	3	1	1	2	2	2	1	1	3	9	0	1	1	4	4	4	2	3	2	1
63941	1	37	2	4	639	5	3	41	1	1	1	1	4	4	1	2		1	95	170	1	2	2	1	1	2	3	1	5	3	3	4	2	2	2	1	1	2	5	20	1	1	4	4	4	2	3	2	1
82540	1	40	3	6	825	24	3	40	1	1	1	1	3	3	1	2		1	95	170	1	2	2	5	1	3	4	2	3	2	2	3	2	2	2	1	1	2	10	30	1	1	4	3	2	2	4	2	1
22805	3	23	1	3	228	27	3	5	1	1	1	1	2	2	2	2		1	95	168	1	2	2	1	8	8	2	1	3	2	2	1	2	2	2	1	1	2	8	0	1	1	4	3	4	2	4	2	1
19819	5	20	1	1	198	19	3	19	1	1	1	1	2	2	2	4		3	95	162	1	2	2	2	8	8	3	2	1	2	3	3	1	2	2	1	1	2	10	20	1	1	3	3	4	4	3	2	1
31546	1	31	1	1	315	9	3	46	1	1	4	1	2	1	2	2		3	95	157	1	1	2	1	1	1	2	2	2	2	1	1	2	2	2	1	1	3	1	0	1	1	3	5	5	2	5	2	1
40015	1	40	1	1	400	19	3	15	1	1	1	1	2	2	2	1		1	95	155	1	1	2	8	1	2	4	4	4	1	2	3	2	2	2	1	1	1	11	0	1	1	4	4	4	1	5	2	1
59503	4	29	2	4	595	4	3	3	1	1	1	1	3	2	1	2		1	96	183	1	4	2	8	1	8	1	4	4	1	1	1	1	2	2	1	1	2	8	59	1	1	4	4	4	2	5	2	1
77106	3	28	3	5	771	18	3	6	1	1	1	1	2	2	1	1		1	96	182	1	3	2	2	1	2	2	2	6	2	1	1	2	2	2	1	1	1	9	30	1	1	4	4	4	2	5	2	1
11707	1	12	1	3	117	19	3	7	1	1	1	1	3	3	2	2		1	96	180	1	2	3	6	8	6	5	1	4	4	3	3	1	1	2	1	1	3	8	0	1	2	4	3	2	4	6	1	7
54922	5	20	2	5	549	15	3	22	1	1	1	1	2	2	2	1		1	96	180	1	3	2	4	7	1	3	1	2	3	2	2	2	2	2	1	1	2	7	30	1	1	4	3	3	2	4	2	1
24225	1	24	1	3	242	12	3	25	1	1	1	1	2	4	1	4		1	96	179	1	2	2	8	8	6	1	3	6	5	3	3	2	2	2	1	1	3	12	0	1	2	4	4	4	4	4	1	2
15315	2	16	1	1	153	27	2	15	1	1	1	1	1	2	2	2		3	96	175	2	3	3	1	6	4	3	1	4	2	2	1	2	2	2	1	1	3	11	30	2	1	4	4	4	4	1	1	4
80723	2	36	3	4	807	24	1	23	1	1	1	1	3	3	2	2		1	96	175	1	3	2	1	1	8	2	1	7	1	1	1	2	2	2	1	1	3	11	0	1	2	4	4	4	4	4	2	1
56413	1	23	2	5	564	25	3	13	1	1	1	1	1	2	1	1		1	96	175	1	4	2	3	1	1	3	4	6	3	2	1	2	2	2	1	1	2	8	0	1	1	4	4	4	2	5	2	1
77321	1	28	3	5	773	23	3	21	1	1	1	1	3	6	2	1		1	96	175	1	5	3	8	3	1	3	1	2	3	4	3	2	2	2	1	1	3	7	30	1	1	4	4	3	2	6	1	2
22302	1	23	1	2	223	25	3	2	1	1	1	1	2	2	2	2		1	96	173	1	2	2	2	1	1	4	3	7	1	1	3	1	2	2	1	1	3	24	11	1	1	3	4	4	2	2	2	1
74239	3	21	3	4	742	26	3	39	1	1	1	1	3	3	1	2		1	96	173	1	2	2	3	3	1	2	1	6	3	3	2	2	2	2	1	1	2	8	0	2	1	4	2	4	2	5	1	4
72114	2	15	3	6	721	1	3	14	1	1	1	1	3	1	1	1		1	96	172	1	2	2	6	1	1	2	1	7	2	1	1	2	2	2	1	1	2	9	0	1	1	4	4	4	1	5	2	1
51843	1	14	2	4	518	10	3	43	1	1	1	1	2	2	1	1		1	96	171	1	3	2	6	1	4	3	1	1	3	2	2	2	2	2	1	1	2	8	30	1	1	4	4	3	2	4	2	1
78622	1	31	3	4	786	5	3	22	1	1	1	1	1	1	1	1		1	96	171	1	1	2	2	1	2	3	7	6	3	3	2	2	2	2	1	1	2	10	30	1	1	4	4	4	2	1	2	1
82038	1	39	3	5	820	26	3	38	1	1	1	1	1	1	1	2		1	96	171	1	5	2	8	1	2	2	3	4	1	1	2	2	2	2	1	1	1	8	0	1	1	4	4	4	4	1	2	1
14126	2	15	1	1	141	18	3	26	1	1	1	1	4	3	1	2		1	96	170	2	2	2	7	1	4	4	2	1	2	2	2	2	2	2	1	1	2	10	30	1	1	4	4	4	1	5	2	1
13932	1	14	1	1	139	8	3	32	1	1	1	1	4	3	2	2		1	96	165	1	3	2	6	8	5	3	1	1	2	2	1	2	2	2	1	1	1	10	30	1	1	4	3	4	1	5	2	1
40426	1	40	1	2	404	22	3	26	1	1	1	1	3	2	2	1		1	96	164	1	1	2	3	3	4	4	1	2	3	3	3	2	2	2	1	1	2	8	40	1	1	4	4	4	2	4	2	1
21320	2	22	1	1	213	9	3	20	1	1	1	1	2	1	2	4		3	96	157	1	1	2	8	8	5	4	1	2	1	1	1	2	2	2	1	1	2	9	32	1	1	4	4	4	2	4	2	1
30331	1	30	1	1	303	2	3	31	1	2	1	1	2	6	2	1		1	96	168	1	3	2	6	2	1	3	1	2	2	3	2	2	2	2	2	1	3	7	25	1	1	1	4	3	2	5	2	1
28513	1	28	1	3	285	18	3	13	1	2	1	1	2	2	2	2		1	96	164	1	3	2	8	8	1	3	3	3	2	2	2	2	2	2	1	1	2	6	30	1	1	3	4	4	2	5	2	1
22525	3	23	1	1	225	26	3	25	1	2	1	1	2	2	1	2		1	96	160	1	3	2	1	1	1	3	5	5	1	2	2	2	2	2	1	1	2	10	2	1	1	4	3	2	2	5	2	1
80538	1	35	3	4	805	11	3	38	1	2	1	1	2	2	2	2		3	96	160	1	3	2	6	6	3	3	2	3	3	2	1	2	1	2	1	1	1	8	30	1	1	4	4	3	2	6	2	1
35512	1	35	1	1	355	10	3	12	1	2	1	1	6	6	2	2		1	96	156	1	1	2	1	1	1	2	7	7	2	1	2	1	2	2	1	1	3	8	30	2	1	4	4	4	1	5	2	1
34004	3	34	1	2	340	11	3	4	1	1	1	2	3	3	1	2		1	97	186	1	2	2	7	8	6	4	1	2	2	3	1	2	2	2	1	1	1	11	0	1	1	4	4	4	2	1	2	1
60528	1	30	1	2	605	25	3	28	1	1	1	2	4	5	1	1		1	97	183	1	3	2	3	1	3	3	1	1	2	4	1	2	1	2	1	1	2	7	30	1	2	4	4	4	2	5	1	2
56611	1	24	2	4	566	3	2	11	1	1	1	1	3	2	1	1		1	97	181	1	5	1	3	1	2	3	2	1	2	2	2	2	2	2	1	1	2	6	20	1	1	4	4	4	2	5	2	1
53821	3	18	2	5	538	22	3	21	1	1	1	1	2	1	1	1		1	97	180	1	2	2	4	1	8	2	1	1	2	1	2	2	2	2	1	1	2	8	0	1	1	4	4	5	2	3	2	1
19710	2	20	1	1	197	15	3	10	1	2	1	1	2	1	2	2		1	97	160	1	1	2	3	1	1	1	2	1	2	1	1	2	2	2	1	1	2	10	25	1	4	3	5	3	4	5	2	1
34033	3	34	1	2	340	11	3	33	1	1	1	1	4	3	1	2		1	98	181	1	3	2	6	6	1	4	2	1	2	2	1	2	1	2	1	1	2	0	35	1	1	3	3	3	2	3	2	1
56727	1	24	2	6	567	3	2	27	1	1	1	1	3	5	1	2		1	98	180	1	2	2	8	1	8	3	3	3	3	3	1	2	2	2	1	1	3	6	0	1	1	4	3	3	2	5	2	1
60423	1	30	2	6	604	26	3	23	1	1	1	1	1	1	1	1		1	98	177	1	2	2	6	1	1	3	1	1	3	3	2	2	2	2	1	1	3	6	30	1	1	4	3	4	4	5	1	8
78232	1	30	3	5	782	25	3	32	1	1	1	1	6	6	1	1		1	98	177	1	2	2	8	1	1	3	4	6	3	2	1	2	2	2	1	1	2	9	50	1	1	4	4	4	2	6	2	1
82629	1	40	3	5	826	24	3	29	1	1	1	1	3	3	1	2		1	98	175	1	2	2	2	1	8	3	5	7	3	2	1	2	2	2	1	1	2	9	30	5	1	4	3	4	4	6	1	7
39914	1	40	1	3	399	18	3	14	1	1	1	1	4	2	2	2		1	98	174	1	5	2	4	7	5	5	3	4	2	3	2	1	2	2	1	1	3	11	30	1	1	4	4	3	2	5	2	1
21641	2	22	1	3	216	11	3	41	1	1	1	1	3	2	2	1		3	98	174	1	3	2	4	1	1	3	3	4	3	2	2	2	2	2	1	1	2	7	0	1	1	3	4	3	2	4	2	1
60211	1	30	2	5	602	26	3	11	1	1	1	1	2	2	2	1		1	98	169	2	2	1	2	1	4	3	1	1	3	1	1	2	2	2	1	1	3	9	30	1	1	4	3	2	2	4	2	1
65011	1	39	2	6	650	2	3	11	1	1	1	1	2	3	1	1		1	98	168	1	2	2	8	1	8	3	1	1	1	2	2	2	2	2	1	1	2	10	0	1	1	2	2	4	1	5	2	1
16201	2	17	1	1	162	8	3	1	1	1	1	2	2	2	1	2		1	98	160	1	2	2	8	1	1	1	1	7	1	1	1	2	2	2	1	1	3	9	0	1	1	1	1	1	1	1	1	1
82802	1	40	3	4	828	24	3	2	1	2	1	1	1	1	1	1		2	98	163	1	4	2	3	3	5	4	4	5	1	1	2	2	2	2	1	1	2	10	0	1	1	4	4	2	1	5	2	1
77537	4	29	3	4	775	3	3	37	1	2	1	1	2	3	2	1		1	98	162	1	3	2	1	1	1	3	5	4	3	3	3	2	2	2	1	1	2	8	30	1	2	3	4	3	4	4	2	1
79829	3	34	3	4	798	9	3	29	1	2	1	1	2	2	1	2		1	98	160	1	2	2	6	1	1	3	2	3	3	2	1	2	2	2	1	1	2	8	0	1	1	4	4	4	2	5	2	1
12912	2	13	1	3	129	17	3	12	1	2	1	1	1	1	1	1		1	98	159	1	5	2	3	5	1	3	3	4	3	2	2	1	1	2	2	1	2	8	20	1	1	4	2	2	2	5	1	2
13814	1	14	1	2	138	16	3	14	1	2	4	1	4	4	1	1		1	98	158	1	3	2	1	6	1	3	1	1	2	3	3	2	1	1	1	1	3	8	30	1	1	1	3	3	1	5	2	1
55603	2	22	2	4	556	11	3	3	1	1	1	1	2	3	2	1		1	99	190	1	2	2	5	6	1	4	1	1	3	4	2	1	1	2	1	1	1	8	30	1	1	3	3	2	4	3	1	7
18403	2	19	1	2	184	8	3	3	1	1	1	2	2	2	2	4		1	99	188	1	4	2	1	1	1	3	1	1	2	3	3	2	1	2	1	1	2	7	0	1	1	4	4	4	2	5	2	1
80040	3	34	3	6	800	4	2	40	1	1	1	1	1	2	1	2		1	99	178	1	4	2	6	8	1	3	1	1	3	1	1	2	2	2	1	1	2	6	0	1	1	4	3	2	2	5	2	1
74420	3	21	3	4	744	26	3	20	1	1	1	1	2	2	2	2		1	99	173	1	2	2	8	1	8	3	4	6	3	2	2	1	2	2	1	1	1	7	30	1	1	4	4	2	2	4	1	4
39314	1	39	1	2	393	10	3	14	1	1	1	1	2	2	1	1		1	99	170	1	2	2	6	1	3	4	2	4	2	2	1	2	2	2	1	1	2	8	0	1	1	4	4	2	2	4	2	1
73440	2	19	3	5	734	15	3	40	1	2	1	1	1	1	2	1		1	99	168	1	3	2	5	2	1	3	3	5	3	2	3	2	2	2	1	1	3	7	0	1	1	4	2	2	2	5	2	1
62110	1	33	2	6	621	9	3	10	1	2	1	1	2	2	2	1		1	99	164	1	2	2	3	1	8	3	1	1	2	2	2	2	1	2	1	1	3	7	0	1	1	4	4	4	2	5	2	1
39232	1	39	1	1	392	10	3	32	1	2	3	1	3	3	2	1		1	99	158	1	3	2	1	1	1	4	2	3	3	2	1	2	2	2	1	1	1	8	45	1	1	4	4	4	2	5	2	1
22936	1	23	1	2	229	2	3	36	1	1	1	1	2	2	1	2		1	38	126	1	6	2	3	3	8	3	3	1	2	2	1	2	2	2	1	1	1	9	30	1	1	4	4	3	2	4	2	1
56646	1	24	2	4	566	3	1	46	1	2	1	2	4	4	2	1		1	42	131	1	4	2	2	1	1	3	1	1	4	2	2	2	2	2	1	1	2	6	0	1	1	4	4	4	1	5	2	1
28317	1	28	1	1	283	8	3	17	1	1	1	1	2	3	1	1		1	45	137	1	2	2	3	2	1	3	1	1	3	1	1	2	2	2	1	1	2	1	0	1	1	4	4	4	1	5	2	1
33630	2	33	1	3	336	4	3	30	1	2	1	1	3	1	2	1		1	46	144	1	1	2	1	1	6	3	2	3	3	1	1	2	2	2	1	1	3	12	30	1	1	2	4	3	2	5	2	1
21309	2	22	1	1	213	9	3	9	1	1	1	1	4	4	2	2		3	47	145	2	3	2	6	8	6	4	3	2	2	1	1	2	2	2	1	1	2	9	30	1	1	4	4	3	2	4	2	1
18547	2	19	1	1	185	3	3	47	1	1	1	1	4	3	1	1		1	50	151	1	2	2	2	1	3	4	4	5	3	2	2	2	2	2	1	1	2	10	30	1	1	4	4	4	2	6	2	1
10808	3	11	1	1	108	8	3	8	1	1	1	2	3	2	1	2		1	50	150	1	2	3	6	6	3	3	3	2	2	2	1	2	2	2	1	1	3	7	30	1	1	3	2	2	2	2	2	1
17121	3	18	1	1	171	16	3	21	1	1	1	1	3	1	2	2		1	50	150	1	1	2	2	8	1	4	3	7	2	3	3	2	2	2	1	1	3	4	30	2	1	4	4	4	2	4	2	1
19009	2	19	1	2	190	23	3	9	1	1	1	1	1	1	2	1		1	50	148	1	4	2	6	1	4	4	1	1	2	2	2	2	2	2	1	1	1	9	40	1	1	4	4	3	2	5	2	1
24915	1	25	1	1	249	2	3	15	1	2	1	2	1	6	1	2		1	50	147	1	2	2	1	1	8	4	2	1	2	2	1	2	2	2	2	1	2	10	30	1	1	4	3	3	2	5	2	1
11113	1	12	1	2	111	19	1	13	1	2	1	2	4	4	1	1		3	50	146	1	2	2	6	8	6	4	1	4	1	1	1	2	2	2	1	1	2	7	20	1	1	4	4	4	2	5	2	1
29632	4	29	1	2	296	27	3	32	1	1	1	1	2	2	1	5	ÔÚ¼ÒÀï×¡	1	50	145	1	2	2	4	1	2	2	2	2	3	1	2	2	2	2	1	1	2	8	0	1	1	4	4	4	2	3	2	1
35629	1	35	1	2	356	16	3	29	1	2	1	2	6	6	2	2		1	50	143	1	2	2	5	1	3	3	2	2	3	5	1	2	1	2	1	1	3	9	0	1	1	3	4	4	2	6	2	1
38738	1	39	1	2	387	10	3	38	1	1	1	1	4	2	1	1		1	50	140	1	5	2	3	1	1	3	2	2	2	2	2	2	2	2	1	1	3	8	30	1	1	2	3	2	2	4	2	1
27802	1	28	1	3	278	12	3	2	1	2	1	1	4	4	2	2		1	51	142	1	3	2	1	1	1	3	2	2	3	3	1	2	2	2	1	1	2	6	0	1	1	4	4	4	2	1	2	1
14912	2	15	1	1	149	16	3	12	1	1	1	1	2	2	1	2		1	52	154	1	2	2	5	1	3	4	1	1	1	2	1	2	2	2	1	1	1	9	0	1	1	3	4	3	4	2	2	1
16239	2	17	1	1	162	8	3	39	1	1	1	1	2	2	2	4		3	52	152	1	1	2	8	5	8	5	2	3	2	1	1	2	2	2	1	1	2	6	0	1	1	4	4	3	2	2	2	1
37606	1	37	1	1	376	9	3	6	1	1	1	1	2	1	2	2		3	53	153	1	5	2	6	2	1	3	2	7	3	3	3	2	1	2	1	1	2	8	0	1	1	3	4	2	2	3	1	2
32622	1	32	1	2	326	15	3	22	1	1	1	1	1	1	1	2		1	53	152	1	4	2	3	8	3	4	3	3	3	1	1	2	2	2	1	1	2	8	35	1	1	2	4	4	2	3	2	1
36641	2	36	1	3	366	4	3	41	1	2	1	1	2	2	2	2		1	53	150	1	2	2	3	8	1	3	2	3	3	1	1	2	2	2	1	1	3	9	30	1	1	4	3	4	2	4	2	1
63912	1	37	2	4	639	5	3	12	1	2	1	1	1	1	2	1		1	53	148	1	3	2	1	1	1	3	5	7	4	4	2	2	1	2	1	1	2	7	30	1	1	2	4	4	1	5	2	1
35037	1	35	1	1	350	8	3	37	1	1	1	1	6	6	1	5	¸¸Ä¸Ò»Æð	1	54	156	1	6	2	3	1	1	3	1	4	6	3	1	1	2	2	1	1	3	7	30	1	1	4	4	4	2	6	2	1
15544	2	16	1	1	155	24	3	44	1	1	1	1	2	2	2	2		3	54	155	1	1	2	1	1	3	5	4	1	1	1	1	2	2	2	1	1	2	3	0	1	1	4	4	4	1	5	2	1
32418	3	32	1	1	324	22	3	18	1	1	1	4	2	2	1	2		1	54	154	1	1	2	8	8	6	4	2	3	2	2	1	2	1	2	1	1	2	0	30	1	1	4	4	4	1	5	2	1
17618	3	18	1	2	176	22	3	18	1	2	1	1	3	3	2	2		1	54	152	1	1	2	6	1	2	4	1	1	2	2	1	2	1	2	1	1	2	8	0	1	1	4	4	4	1	5	2	1
36747	1	37	1	2	367	12	3	47	1	2	1	1	2	1	2	1		3	54	151	1	3	2	2	2	1	3	1	1	3	3	3	2	2	2	1	1	1	10	0	1	1	4	4	3	4	5	1	2
38316	1	38	1	3	383	23	3	16	1	2	1	1	2	3	1	1		1	54	151	1	2	2	3	1	1	3	5	3	2	2	1	2	2	2	1	1	1	7	30	1	1	4	4	4	1	5	2	1
15111	2	16	1	1	151	4	3	11	1	1	1	1	2	2	1	2		1	54	150	1	3	2	2	1	2	4	3	3	3	2	1	2	2	2	1	1	2	9	45	1	1	4	4	4	2	4	2	1
36240	2	36	1	2	362	17	3	40	1	2	1	2	2	2	2	1		1	54	150	1	4	2	4	8	3	4	7	7	3	2	3	2	2	2	1	1	1	8	0	1	1	4	4	4	2	3	2	1
51029	1	12	2	5	510	22	2	29	1	2	1	1	5	4	1	1		1	54	150	1	2	2	6	6	6	3	1	1	3	4	3	2	1	1	1	1	3	7	0	1	1	4	4	4	1	5	2	1
74013	5	20	3	5	740	16	3	13	1	2	1	2	2	2	2	2		1	54	148	2	1	2	1	1	1	3	1	7	3	3	3	2	2	2	1	1	3	7	30	5	1	4	4	4	4	6	1	8
31128	1	31	1	1	311	9	1	28	1	2	1	1	2	2	2	1		1	54	147	1	3	2	3	1	1	4	1	1	3	1	1	2	2	2	1	1	3	9	0	1	1	4	4	3	2	4	2	1
61208	3	32	2	5	612	23	3	8	1	2	1	1	3	2	2	1		1	54	142	1	2	2	2	2	1	3	1	1	2	3	1	2	2	2	1	1	3	1	30	1	1	4	4	4	2	6	2	1
14122	2	15	1	1	141	18	3	22	1	1	1	1	2	2	2	2		1	55	157	2	2	2	5	8	1	4	1	1	1	1	1	2	2	2	1	1	2	7	56	1	1	4	4	4	2	5	2	1
27707	1	28	1	1	277	12	3	7	1	1	1	1	4	4	1	2		1	55	157	1	4	2	8	1	3	4	1	1	3	2	1	2	2	2	1	1	1	9	0	1	1	4	4	4	2	5	2	1
24434	1	24	1	1	244	15	3	34	1	1	1	2	3	1	1	2		3	55	155	1	6	2	8	6	6	3	2	3	2	3	2	2	2	2	1	1	2	8	30	1	2	4	4	4	2	5	1	4
23416	1	23	1	2	234	26	3	16	1	1	1	1	2	2	1	4		3	55	155	1	4	2	7	2	6	4	4	1	3	3	2	2	2	2	1	1	3	9	0	1	1	3	4	4	2	4	2	1
12331	2	13	1	2	123	17	3	31	1	2	1	1	2	3	1	2		1	55	154	1	3	2	5	1	4	3	1	1	2	2	1	2	2	2	1	1	2	8	30	1	1	4	4	4	2	4	2	1
20829	3	21	1	1	208	25	3	29	1	1	1	1	1	2	1	2		3	55	153	1	4	2	1	8	1	4	1	1	3	2	2	1	2	2	1	1	2	6	20	1	7	4	4	4	2	1	2	1
35835	2	36	1	1	358	3	1	35	1	2	1	1	1	2	2	2		1	55	153	1	1	2	1	1	1	4	7	2	3	4	2	2	2	2	1	1	1	9	30	1	1	4	4	3	1	5	2	1
30535	1	30	1	3	305	3	3	35	1	2	1	1	2	2	2	2		1	55	152	1	3	2	6	1	1	3	6	7	3	2	1	2	2	2	1	1	2	8	0	1	1	4	4	3	4	6	2	2
36730	1	37	1	2	367	12	3	30	1	2	1	1	2	1	2	2		1	55	150	1	6	2	8	8	1	3	3	3	2	3	1	2	2	2	1	1	1	9	10	1	1	4	4	4	2	5	2	1
77828	4	29	3	5	778	27	3	28	1	2	1	1	2	2	2	1		1	55	150	1	2	2	1	1	1	3	4	7	3	5	3	2	2	2	1	1	3	9	30	1	1	3	2	2	2	4	1	4
51336	1	13	2	5	513	25	3	36	1	2	1	1	3	2	2	1		1	55	150	1	3	2	4	8	1	3	2	1	3	3	2	2	2	2	1	1	2	8	0	1	1	3	4	4	2	3	2	1
64906	1	39	2	5	649	2	3	6	1	2	1	1	2	1	1	1		1	55	150	1	2	2	3	7	3	3	4	6	3	3	3	2	2	2	1	1	2	8	0	1	1	4	4	4	2	4	1	1
62028	1	33	2	4	620	9	3	28	1	2	1	1	2	2	2	1		2	55	148	1	2	2	1	1	1	3	2	5	3	3	2	2	1	1	1	1	2	10	0	1	1	4	4	4	2	4	1	2
51642	1	14	2	5	516	16	3	42	1	2	3	1	2	2	2	1		1	55	147	1	3	2	3	8	1	3	6	1	3	2	2	2	2	2	1	1	3	7	0	1	1	4	4	4	2	4	2	1
60202	1	30	2	5	602	26	3	2	1	2	1	3	1	2	1	1		1	55	145	1	3	2	4	2	1	3	1	1	3	4	3	2	1	2	1	1	2	8	15	2	2	2	4	3	2	4	2	1
17308	3	18	1	1	173	17	3	8	1	1	1	1	4	3	1	2		1	56	158	1	3	2	8	6	8	4	1	1	1	2	2	2	2	2	1	1	3	10	0	1	1	4	4	4	2	5	2	1
25804	3	26	1	1	258	8	3	4	1	1	1	1	3	3	1	2		1	56	158	1	2	2	4	6	5	4	1	2	1	2	1	2	2	2	1	1	2	8	30	1	1	4	4	4	1	5	2	1
20838	3	21	1	1	208	25	3	38	1	1	1	3	2	4	1	2		1	56	156	1	1	2	6	1	1	4	1	1	2	2	1	2	2	2	1	1	1	8	34	1	1	4	4	4	1	5	2	1
30404	1	30	1	1	304	5	3	4	1	2	1	1	2	3	2	3		1	56	156	1	1	2	5	5	1	4	3	3	2	2	1	2	2	2	1	1	2	7	30	1	1	4	3	2	2	5	1	2
28825	4	29	1	1	288	8	1	25	1	1	1	1	2	3	2	2		1	56	156	1	1	2	4	7	2	3	2	1	2	2	1	1	2	2	1	1	2	8	30	1	1	4	4	3	2	6	1	1
40525	1	40	1	1	405	22	3	25	1	1	1	1	2	2	1	1		1	56	155	1	2	2	5	1	8	3	2	2	2	1	1	2	2	2	1	1	1	9	0	1	1	2	4	4	1	5	2	1
18705	2	19	1	1	187	9	3	5	1	2	1	1	1	1	2	1		1	56	155	1	1	2	7	7	1	2	1	1	2	2	1	2	2	2	1	1	1	9	10	1	1	1	4	3	4	5	1	2
28627	1	28	1	3	286	5	3	27	1	2	1	1	2	2	1	1		1	56	153	1	1	2	6	3	1	3	6	6	3	3	3	2	1	2	3	1	3	8	30	1	1	3	4	4	2	4	2	1
64530	1	38	2	4	645	16	3	30	1	2	1	1	2	3	2	1		1	56	153	1	2	2	3	1	2	2	6	6	3	3	2	2	2	2	1	1	3	10	30	1	1	4	4	3	1	5	2	1
29419	4	29	1	1	294	28	3	19	1	1	1	1	3	3	2	2		1	56	152	1	4	2	3	8	8	4	1	1	2	2	2	2	2	2	1	1	2	8	40	1	1	4	5	4	1	5	2	1
18022	3	18	1	3	180	16	3	22	1	2	1	1	2	2	2	2		3	56	152	1	2	2	2	1	1	3	3	2	2	2	3	2	2	2	1	1	2	9	0	1	1	4	4	4	1	1	2	1
20334	3	21	1	3	203	9	3	34	1	2	1	1	4	2	1	2		1	56	152	1	1	2	4	1	1	4	2	2	3	3	2	1	1	2	1	1	3	8	30	1	1	4	3	3	2	2	1	2
72608	2	17	3	4	726	5	3	8	1	2	1	1	1	2	2	1		1	56	152	1	4	2	5	3	2	3	5	7	2	2	1	2	1	2	1	1	2	8	7	1	1	4	4	3	4	3	2	1
65514	1	40	2	5	655	23	3	14	1	2	3	1	1	1	2	2		1	56	152	1	1	2	2	8	2	3	1	1	2	5	2	2	1	2	1	1	2	7	0	1	1	3	4	4	2	5	2	1
31035	1	31	1	2	310	8	3	35	1	2	1	1	2	2	2	2		1	56	150	1	4	3	5	3	1	4	2	7	3	3	1	2	1	2	2	3	2	8	13	1	2	4	3	3	2	6	2	1
32415	3	32	1	1	324	22	3	15	1	2	1	1	3	6	2	1		1	56	150	1	2	2	2	1	2	4	1	1	3	2	2	2	2	2	1	1	3	8	0	1	1	4	4	4	2	3	2	1
39612	1	39	1	2	396	12	3	12	1	2	4	1	2	2	2	4		3	56	150	1	1	2	3	8	1	3	2	2	3	3	2	2	2	2	1	1	3	8	5	1	1	4	4	4	2	5	2	1
56206	3	23	2	5	562	26	2	6	1	2	1	1	3	2	1	2		1	56	149	1	2	2	8	2	2	3	4	6	3	3	1	2	2	2	1	1	2	7	30	1	1	4	4	4	2	5	2	1
35417	1	35	1	2	354	9	3	17	1	1	1	1	3	4	1	2		1	56	148	1	4	2	4	1	8	4	1	1	3	1	1	2	2	2	1	1	2	8	0	1	1	4	4	4	2	2	2	1
16516	1	17	1	1	165	7	3	16	1	1	1	4	3	3	2	2		1	57	161	2	3	2	4	1	4	4	4	2	3	3	3	1	2	2	1	1	3	7	50	1	1	4	4	4	2	4	2	1
11939	1	12	1	1	119	16	3	39	1	1	1	1	2	1	2	2		3	57	161	1	1	2	3	1	5	5	1	1	3	2	1	2	2	2	1	1	2	8	30	1	1	3	4	4	2	5	2	1
12532	2	13	1	1	125	9	2	32	1	1	1	2	1	1	1	2		1	57	160	1	2	2	5	1	2	3	3	3	2	1	1	1	2	2	1	1	2	8	43	1	1	3	4	4	2	5	1	1
32106	1	32	1	1	321	17	3	6	1	1	1	1	2	2	2	2		1	57	158	1	2	3	6	2	2	3	7	2	3	2	2	2	2	2	1	1	3	8	30	1	1	4	3	2	1	5	2	1
28511	1	28	1	3	285	18	3	11	1	2	1	1	2	2	2	2		1	57	155	1	3	2	3	8	1	3	2	4	3	2	1	2	2	2	1	1	2	8	0	1	1	4	4	3	2	4	2	1
37726	1	38	1	1	377	18	3	26	1	2	1	1	1	2	2	1		1	57	154	1	2	2	8	1	1	4	1	4	2	2	1	2	2	2	1	1	2	10	0	1	1	3	4	4	2	5	2	1
32948	1	33	1	3	329	15	3	48	1	1	1	2	2	6	1	4		1	57	152	1	2	2	3	6	6	2	1	5	2	2	1	2	2	2	1	1	3	9	30	1	1	4	3	3	2	4	1	6
11911	1	12	1	1	119	16	3	11	1	1	1	1	2	2	1	2		2	58	161	1	5	2	5	2	3	5	2	4	3	1	2	2	2	2	1	1	3	6	30	1	1	3	4	4	1	4	2	1
10713	3	11	1	1	107	24	3	13	1	2	1	1	6	6	2	2		2	58	160	1	2	2	1	8	1	4	1	2	1	3	2	2	2	2	1	1	3	8	30	1	1	2	4	3	1	5	2	1
17510	3	18	1	1	175	19	3	10	1	2	1	1	3	3	2	2		1	58	160	1	2	2	8	8	2	4	3	2	3	2	2	2	2	2	1	1	2	6	30	1	1	4	4	4	2	4	2	1
17323	3	18	1	1	173	17	3	23	1	1	1	1	2	3	2	2		1	58	160	1	4	2	4	6	4	4	3	6	1	1	1	2	2	2	1	1	1	8	10	1	1	4	4	4	2	3	2	1
35505	1	35	1	1	355	10	3	5	1	1	1	1	2	2	1	1		1	58	159	2	4	2	5	1	3	2	1	1	2	2	1	2	2	2	1	1	2	9	20	1	1	4	4	4	1	5	2	1
14141	2	15	1	1	141	18	3	41	1	2	1	1	4	4	1	2		1	58	158	1	2	2	8	1	1	4	1	1	2	1	1	2	2	2	1	1	2	9	30	1	1	4	4	4	2	3	2	1
28432	1	28	1	2	284	5	3	32	1	2	1	2	3	3	2	1		1	58	158	1	2	2	2	1	1	4	2	7	3	4	2	2	1	2	1	1	2	9	30	2	2	4	4	4	2	6	2	1
29310	4	29	1	2	293	10	3	10	1	2	1	1	2	2	2	1		1	58	158	1	4	2	3	1	2	3	2	2	6	4	2	2	2	2	1	1	1	6	30	1	1	4	3	2	1	5	2	1
29901	1	30	1	2	299	28	3	1	1	2	1	1	2	2	1	2		3	58	158	1	3	2	5	8	3	4	2	3	3	3	2	2	2	2	1	1	1	8	0	1	1	3	3	3	2	3	2	1
11607	1	12	1	1	116	19	1	7	1	1	1	1	4	3	1	2		1	58	157	1	4	2	8	2	8	5	1	1	2	2	3	2	2	2	1	1	2	8	30	1	1	2	4	4	2	5	2	1
25710	3	26	1	1	257	9	3	10	1	1	1	1	5	4	1	2		1	58	157	1	4	2	6	1	6	6	3	2	2	1	1	2	2	2	1	1	2	9	30	1	1	4	4	4	1	5	2	1
26728	4	27	1	2	267	10	3	28	1	1	1	1	2	3	1	2		1	58	157	1	3	2	6	6	3	4	1	3	2	1	1	2	2	2	1	1	2	10	30	1	1	4	4	4	1	5	2	1
10930	3	11	1	3	109	9	3	30	1	2	1	1	4	3	1	1		1	58	157	1	2	2	5	6	6	3	1	2	2	1	1	2	2	2	1	1	2	8	30	1	1	1	4	3	1	6	2	1
30308	1	30	1	1	303	2	3	8	1	2	1	1	2	3	2	1		1	58	156	1	2	2	3	1	3	3	1	1	2	5	2	1	1	1	4	3	1	8	0	1	1	3	4	4	1	5	2	1
15831	2	16	1	1	158	28	3	31	1	1	1	1	6	6	1	2		1	58	156	1	1	2	1	8	8	4	1	1	3	2	5	1	2	2	1	1	2	10	0	1	1	4	4	4	1	6	1	1
18531	2	19	1	1	185	3	3	31	1	1	1	1	3	3	2	2		1	58	156	2	2	3	6	8	4	4	7	6	3	3	3	1	2	2	1	1	3	9	50	1	1	4	4	4	4	3	2	1
78705	1	31	3	4	787	5	3	5	1	2	1	3	6	6	2	3		3	58	156	2	1	2	1	3	1	3	1	6	4	5	2	1	1	1	1	1	3	9	30	1	1	4	4	4	2	3	2	1
77529	4	29	3	4	775	3	3	29	1	2	1	1	2	2	2	1		1	58	156	1	1	2	2	1	2	3	2	7	2	4	2	2	2	2	1	1	3	8	25	1	1	4	4	4	4	5	1	2
35044	1	35	1	1	350	8	3	44	1	1	1	1	3	3		2		1	58	155	1	2	2	2	8	4	3	1	2	3	1	4	1	1	2	1	1	3	8	0	1	1	4	4	4	4	4	2	1
15312	2	16	1	1	153	27	1	12	1	1	1	1	4	3	2	2		2	58	154	1	3	2	8	8	1	3	1	3	1	5	2	1	1	1	1	1	3	11	40	1	3	4	5	5	1	5	2	1
54631	5	20	2	4	546	16	3	31	1	2	1	1	2	1	2	1		3	58	154	1	3	2	2	1	1	3	1	1	5	3	3	2	2	2	1	1	2	8	30	1	1	4	4	4	1	5	2	1
31704	3	32	1	2	317	24	3	4	1	1	1	1	2	2	2	2		1	59	170	1	2	2	2	1	1	4	6	6	3	3	2	2	2	2	1	1	3	0	30	1	2	3	4	3	2	3	2	1
28834	4	29	1	1	288	8	1	34	1	1	1	1	3	4	1	2		1	59	164	1	2	2	4	8	3	3	1	1	2	1	1	2	2	2	1	1	1	7	40	1	1	3	4	4	1	5	2	1
22701	1	23	1	1	227	28	3	1	1	1	1	4	3	2	2	2		1	59	163	1	3	2	1	1	2	4	3	2	3	1	2	2	2	2	1	1	3	8	30	1	1	4	3	2	1	5	2	1
32130	1	32	1	1	321	17	3	30	1	1	1	1	5	6	2	2		3	59	162	1	5	3	7	4	3	4	1	7	6	2	1	2	1	1	1	1	3	7	20	1	1	4	3	3	2	5	1	1
14522	2	15	1	1		16	3		1	2	1	1	3	3	1	2		1	59	160	1	3	2	5	1	4	4	1	4	2	1	1	2	2	2	1	1	2	5	0	1	1	4	4	3	1	5	2	1
12521	2	13	1	1	125	9	2	21	1	2	1	1	2	1	2	1		1	59	158	1	2	2	2	2	1	2	4	7	2	2	1	2	2	2	1	1	1	8	30	1	1	4	4	3	2	5	2	1
18012	3	18	1	3	180	16	3	12	1	2	1	1	1	3	1	4		1	59	157	1	2	2	6	6	1	6	7	2	2	1	1	2	2	2	1	1	3	9	0	1	1	4	2	3	2	5	2	1
17733	3	18	1	1	177	17	3	33	1	1	1	1	2	3	2	2		3	59	156	1	2	2	6	8	2	4	3	5	3	3	1	2	1	1	1	1	1	8	53	1	1	4	4	4	2	4	2	1
81609	1	38	3	6	816	16	3	9	1	2	1	4	3	3	1	1		3	59	156	1	2	2	4	1	1	4	1	5	2	2	1	2	2	2	1	1	2	7	0	3	1	3	3	4	3	4	2	1
75913	1	25	3	6	759	4	3	13	1	2	1	1	4	2	1	1		2	59	156	1	2	2	1	1	1	3	1	1	2	1	1	2	2	2	1	1	3	8	0	1	1	2	4	4	1	5	2	1
81029	2	36	3	5	810	10	3	29	1	2	1	1	2	1	2	2		1	59	156	1	2	2	6	1	5	3	5	6	2	2	1	2	2	2	1	1	2	7	30	1	1	3	4	3	4	3	1	2
28510	1	28	1	3	285	18	3	10	1	2	1	1	1	2	2	2		1	59	154	1	2	2	3	1	1	3	1	1	3	1	2	2	2	2	1	1	1	7	0	1	1	4	4	4	1	5	2	1
73225	3	18	3	6	732	16	3	25	1	2	1	2	2	3	2	2		1	59	153	1	3	2	5	1	2	2	5	7	3	4	3	1	2	2	1	1	1	10	0	5	7	1	3	4	4	1	1	8
63402	2	36	2	5	634	24	1	2	1	2	1	1	2	2	2	1		1	59	150	1	4	1	1	8	4	3	2	2	3	2	1	2	2	2	1	1	1	7	0	1	1	3	4	3	2	5	2	1
20126	3	21	1	1	201	9	3	26	1	1	1	1	3	3	1	2		1	60	165	1	2	2	5	8	4	5	4	7	1	2	2	2	2	1	1	1	3	8	20	1	1	4	2	2	2	4	1	6
22504	3	23	1	1	225	26	3	4	1	1	1	1	3	3	2	2		3	60	165	1	1	2	7	6	3	2	3	3	2	3	1	2	2	2	1	1	1	8	30	1	1	3	4	4	1	3	1	1
30938	1	31	1	1	309	8	3	38	1	1	1	1	2	2	1	2		1	60	165	1	5	2	6	2	1	3	2	4	3	1	1	2	2	2	1	1	1	9	0	1	1	4	4	4	2	4	2	1
36845	1	37	1	1	368	10	3	45	1	1	1	1	1	3	2	2		1	60	165	1	1	2	3	1	4	3	3	2	3	2	2	2	2	2	1	1	2	9	20	1	1	4	4	3	2	3	2	1
17416	3	18	1	1	174	19	3	16	1	1	1	1	6	6	2	2		1	60	164	1	2	2	8	8	5	4	4	2	2	1	1	2	2	2	1	1	1	8	30	1	1	4	4	3	2	3	2	1
29716	1	30	1	1	297	2	3	16	1	2	1	2	2	2	1	2		1	60	162	1	1	2	7	5	1	4	3	5	3	2	1	2	2	2	1	1	3	8	33	1	1	4	4	3	4	5	2	1
13918	1	14	1	1	139	8	3	18	1	1	1	1	2	2	2	2		1	60	162	1	2	2	1	1	1	3	2	2	1	1	2	2	2	2	1	1	3	8	21	1	1	4	4	4	1	6	2	1
10211	3	11	1	1	102	24	3	11	1	2	1	1	6	4	1	2		1	60	162	1	2	2	5	8	4	4	2	1	2	1	1	2	2	2	1	1	3	8	30	1	1	4	4	3	2	3	2	1
16203	2	17	1	1	162	8	3	3	1	2	1	1	2	2	1	2		1	60	162	1	1	2	1	3	3	4	4	3	1	1	1	2	2	2	1	1	3	8	14	1	1	4	4	5	2	5	2	1
29732	1	30	1	1	297	2	3	32	1	2	1	1	2	2	2	2		1	60	162	1	1	2	4	2	1	4	2	2	2	1	3	2	2	2	1	1	2	1	30	1	1	4	4	4	2	4	2	1
33251	1	33	1	1	332	8	3	51	1	2	1	1	3	3	1	2		1	60	162	1	2	2	8	8	4	3	1	2	1	1	1	2	2	2	1	1	1	8	30	1	1	4	4	4	1	5	2	1
33704	3	34	1	1	337	8	3	4	1	2	1	1	4	4	1	2		1	60	162	1	5	2	4	1	2	4	1	1	3	2	1	2	1	2	1	1	2	7	25	1	1	4	4	3	1	5	2	1
14928	2	15	1	1	149	16	3	28	1	1	1	1	2	2	2	2		1	60	162	1	2	2	8	1	2	4	1	1	2	1	1	2	2	2	1	1	3	8	0	1	4	4	4	4	1	5	2	1
21905	2	22	1	1	219	11	3	5	1	1	1	1	2	1	2	2		3	60	161	1	1	3	2	1	2	4	1	1	2	2	2	1	2	2	1	1	2	2	30	1	1	2	5	5	2	5	1	1
30701	1	31	1	1	307	8	3	1	1	2	1	1	3	2	1	2		1	60	160	1	2	2	6	1	3	4	2	4	3	4	3	1	1	2	1	1	2	9	30	2	3	4	3	2	4	4	2	2
30702	1	31	1	1	307	8	3	2	1	1	1	1	2	2	1	2		1	60	160	1	1	2	3	2	1	4	6	1	4	2	1	1	2	2	1	1	2	3	0	1	1	4	2	3	2	6	2	1
30924	1	31	1	1	309	8	3	24	1	1	1	1	4	3	2	2		1	60	160	1	4	2	8	1	3	4	2	2	3	2	3	2	1	1	1	1	2	8	0	1	1	4	4	4	2	2	1	3
31103	1	31	1	1	311	9	2	3	1	2	1	1	2	2	2	2		1	60	160	1	4	2	1	1	1	4	3	1	3	2	1	2	2	2	1	1	2	7	30	1	1	4	4	3	2	6	2	1
34901	1	35	1	2	349	16	3	1	1	2	1	2	2	3	1	2		1	60	160	1	4	2	3	1	2	3	5	3	2	2	1	2	2	2	1	1	2	8	0	1	1	4	4	2	4	5	2	1
29733	1	30	1	1	297	2	3	33	1	1	1	1	2	1	2	2		1	60	160	1	5	2	6	1	1	4	1	4	2	2	1	2	2	2	1	1	3	8	0	1	1	4	2	3	1	3	1	2
34937	1	35	1	2	349	16	3	37	1	1	1	1	1	1	2	2		1	60	160	1	4	2	1	1	4	3	3	3	2	2	2	2	1	2	2	1	3	8	0	1	1	4	1	1	2	1	2	1
11105	1	12	1	2	111	19	1	5	1	2	1	1	4	3	1	1		2	60	160	1	2	2	5	3	1	4	1	1	2	3	1	2	2	2	1	1	2	7	30	1	1	4	3	2	2	5	2	1
14131	2	15	1	1	141	18	3	31	1	2	1	1	3	3	1	2		1	60	160	1	2	2	7	7	7	4	2	2	2	3	2	1	1	2	2	3	2	8	0	1	1	4	4	4	4	3	2	1
17910	3	18	1	2	179	19	3	10	1	2	1	1	4	4	1	2		1	60	160	1	2	1	4	8	3	4	1	3	2	2	2	2	2	2	1	1	1	7	30	1	1	4	4	4	2	4	2	1
27121	4	27	1	1	271	9	3	21	1	2	1	1	1	1	2	1		1	60	160	1	3	2	4	1	1	4	1	1	3	3	2	2	2	2	1	1	2	9	0	1	1	4	3	3	2	6	2	1
33932	3	34	1	1	339	11	3	32	1	2	1	1	3	4	2	2		1	60	160	1	2	2	1	1	1	4	1	1	1	1	1	2	2	2	1	1	2	8	40	1	1	4	4	4	2	3	2	1
11405	1	12	1	3	114	19	3	5	1	2	1	2	6	6	1	2		3	60	160	1	3	2	8	8	1	4	4	7	3	2	1	2	2	2	1	1	2	8	30	1	1	4	4	3	1	5	2	1
12726	2	13	1	2	127	12	3	26	1	1	1	1	2	1	2	1		3	60	160	1	2	2	3	1	1	3	2	5	3	2	1	2	2	2	1	1	1	8	0	1	1	4	4	4	1	5	2	1
23837	1	24	1	2	238	8	3	37	1	1	1	1	3	3	1	2		1	60	160	1	4	2	7	1	2	4	1	1	3	2	1	2	1	2	1	1	3	8	25	1	3	4	4	4	1	2	2	1
12444	2	13	1	3	124	28	1	44	1	2	1	1	1	2	1	2		1	60	160	1	2	2	3	1	6	2	3	3	2	2	1	2	2	2	1	1	2	6	0	1	1	4	4	3	1	3	2	1
16704	2	17	1	3	167	30	3	4	1	2	1	1	2	1	1	2		1	60	160	1	3	2	3	1	1	3	1	3	3	2	1	2	2	2	1	1	3	7	30	1	1	4	4	4	2	3	2	1
18906	2	19	1	3	189	8	3	6	1	2	1	1	1	1	2	1		1	60	160	1	1	2	3	2	1	1	1	2	1	2	1	2	2	2	2	1	1	7	30	1	1	4	4	4	4	2	2	1
23024	3	23	1	2	230	26	3	24	1	2	1	1	2	2	1	2		1	60	160	1	2	2	4	6	3	4	1	3	3	1	1	2	1	2	1	1	2	9	0	1	1	4	4	4	2	4	2	1
23902	1	24	1	2	239	24	3	2	1	2	1	1	6	6	2	2		3	60	160	1	2	2	4	8	1	3	2	1	1	3	1	2	2	2	1	1	2	7	0	1	1	4	4	4	2	2	2	1
25510	1	25	1	2	255	8	3	10	1	2	1	1	2	3	1	4		1	60	160	1	3	2	6	6	4	4	1	1	2	2	2	2	2	2	1	1	1	7	30	1	1	4	4	4	2	5	2	1
38703	1	39	1	2	387	10	3	3	1	2	1	1	2	2	1	1		1	60	160	1	2	3	2	1	1	1	1	7	3	3	4	1	1	1	3	3	1	8	0	1	1	4	4	2	3	6	2	1
40318	1	40	1	3	403	19	3	18	1	2	1	1	2	1	2	1		1	60	160	1	1	2	2	1	2	2	2	1	2	2	2	2	2	2	1	1	3	8	0	1	1	3	4	3	2	5	2	2
39803	1	40	1	2	398	18	3	3	1	2	1	1	1	2	2	1		3	60	160	1	1	2	3	1	1	4	1	1	3	2	1	2	2	2	1	1	2	10	30	1	1	4	3	4	2	6	2	1
22642	1	23	2	5	226	25	3	42	1	2	1	1	4	3	2	1		1	60	160	1	3	2	4	2	4	5	1	3	2	4	4	2	2	2	1	1	2	8	10	1	1	3	4	3	2	4	2	1
63632	2	36	2	4	636	22	3	32	1	2	1	1	2	2	2	1		1	60	160	2	1	3	2	3	8	1	3	7	1	3	3	2	2	2	1	1	2	8	30	1	1	4	4	4	2	5	2	1
10706	3	11	1	1	107	24	3	6	1	1	1	1	2	2	1	2		1	60	159	1	2	2	5	8	3	4	2	1	3	2	3	2	1	2	1	1	2	9	20	1	1	4	4	3	4	3	2	1
18411	2	19	1	2	184	8	3	11	1	2	1	2	6	2	1	2		1	60	159	1	3	2	4	8	3	4	2	2	3	2	4	2	2	2	1	1	1	6	0	1	1	4	4	3	4	5	2	1
38310	1	38	1	3	383	23	3	10	1	2	1	1	2	2	2	1		2	60	159	1	2	2	1	1	1	3	1	4	3	2	1	2	2	2	1	1	2	7	30	1	2	3	4	3	2	5	2	1
82811	1	40	3	4	828	24	3	11	1	2	1	1	2	2	1	1		1	60	159	1	2	2	4	1	1	4	2	2	3	2	1	2	2	2	1	1	2	9	0	2	1	4	4	3	4	4	2	1
39512	1	39	1	2	395	9	1	12	1	1	1	1	1	1	2	1		1	60	158	1	3	2	6	1	6	4	6	7	3	4	3	2	1	2	1	1	3	10	0	1	1	4	4	4	1	5	2	1
19736	2	20	1	1	197	15	3	36	1	2	1	1	3	3	1	2		1	60	158	1	4	2	1	8	1	3	2	5	3	3	2	2	2	1	1	1	2	6	30	1	3	4	4	4	4	5	2	1
35214	1	35	1	3	352	8	1	14	1	2	1	2	3	6	1	1		1	60	158	1	3	2	3	7	3	2	1	5	3	5	4	1	1	1	1	1	2	5	0	1	1	3	4	3	2	6	2	1
13510	1	14	1	2	135	22	3	10	1	2	1	1	2	2	2	2		1	60	158	1	2	2	6	6	1	4	2	2	2	2	1	2	2	2	1	1	2	9	0	1	1	4	3	4	2	4	2	1
19004	2	19	1	2	190	23	3	4	1	2	1	1	6	2	1	1		1	60	158	1	1	2	8	1	1	4	1	1	2	2	1	2	2	2	1	1	2	11	0	1	1	4	3	3	1	5	2	1
21912	2	22	1	1	219	11	3	12	1	2	1	1	1	2	2	2		3	60	158	1	1	2	4	8	1	4	3	1	3	1	2	1	2	2	1	1	3	7	30	1	1	4	4	2	2	5	2	1
21610	2	22	1	3	216	11	3	10	1	2	1	1	2	2	2	1		1	60	158	1	3	2	1	1	1	3	1	1	2	1	1	2	2	2	1	1	1	6	30	1	1	3	4	4	2	5	2	1
32610	1	32	1	2	326	15	3	10	1	2	1	1	2	2	1	2		1	60	158	1	4	2	5	1	1	4	1	5	3	4	3	1	1	1	3	1	3	8	0	1	1	4	4	5	1	6	2	1
39902	1	40	1	3	399	18	3	2	1	2	1	1	2	2	2	2		1	60	158	1	1	2	1	1	8	4	2	6	2	2	2	2	2	2	1	1	2	8	30	1	1	4	4	4	4	5	2	1
25028	1	25	1	3	250	2	2	28	1	2	1	1	2	2	2	1		3	60	158	1	2	2	4	1	3	4	3	2	3	2	2	2	2	2	1	1	1	8	0	1	1	4	4	4	2	4	2	1
62222	3	34	2	4	622	11	3	22	1	2	1	1	2	2	1	2		1	60	158	1	5	2	4	8	1	3	1	1	3	2	2	2	2	2	1	1	3	6	0	1	1	4	4	4	1	2	2	1
75006	1	23	3	4	750	26	3	6	1	2	1	1	2	2	2	2		3	60	158	1	2	2	4	1	1	3	2	5	2	2	2	2	2	2	1	1	1	8	0	1	2	4	4	2	4	6	1	2
60814	1	31	2	5	608	4	3	14	1	2	1	1	2	1	2	1		1	60	158	1	2	2	3	7	1	3	6	7	2	2	2	2	1	2	1	1	2	7	30	1	1	1	3	4	1	5	2	1
61823	2	33	2	4	618	15	3	23	1	2	1	1	2	2	2	1		1	60	158	1	3	2	1	1	1	3	1	1	3	2	2	2	2	2	1	1	2	6	20	1	1	4	4	4	2	4	2	1
81025	2	36	3	5	810	10	3	25	1	2	1	1	2	2	1	2		1	60	158	1	2	2	1	1	2	3	2	7	2	1	1	2	2	2	1	1	2	12	0	1	1	4	4	4	2	5	2	1
54110	2	19	2	6	541	2	3	10	1	2	1	1	2	2	2	1		1	60	158	1	2	2	2	1	1	3	6	5	2	1	2	2	2	2	1	1	3	12	0	1	1	3	3	3	1	6	2	1
75307	3	23	3	6	753	27	3	7	1	2	1	1	3	2	2	1		1	60	158	1	2	2	4	8	3	2	1	2	3	3	2	2	2	2	1	1	3	9	30	1	1	4	4	4	1	5	2	1
72623	2	17	3	4	726	5	3	23	1	2	4	1	2	2	2	1		3	60	158	1	3	2	1	1	1	3	1	7	3	3	3	1	1	2	1	1	1	8	30	1	1	1	4	3	4	4	2	1
22305	1	23	1	2	223	25	3	5	1	2	1	2	2	2	1	2		1	60	157	1	2	2	7	6	1	4	4	5	1	1	1	2	2	2	1	1	3	8	15	2	1	4	4	3	4	4	2	1
64232	1	38	2	5	642	19	3	32	1	2	1	1	1	2	2	1		1	60	157	1	2	2	3	8	4	3	1	1	3	2	1	2	2	2	1	1	2	9	50	1	1	4	3	3	2	5	2	1
37128	1	37	1	1	371	19	2	28	1	1	1	1	4	4	1	2		1	60	156	1	4	2	4	1	1	6	2	2	3	1	1	2	2	2	1	1	2	8	10	1	1	2	4	4	1	5	2	1
17434	3	18	1	1	174	19	3	34	1	2	1	1	6	4	1	2		1	60	156	1	1	2	4	8	2	4	1	1	2	1	1	2	2	2	1	2	2	8	30	1	1	4	4	3	1	5	2	1
30627	1	30	1	2	306	27	3	27	1	2	1	1	2	2	2	1		3	60	156	1	2	3	8	8	8	4	1	2	2	1	1	1	2	2	1	1	2	10	0	1	1	4	4	3	1	5	2	1
74127	5	20	3	5	741	24	3	27	1	2	1	3	1	1	2	1		2	60	156	1	1	2	1	1	3	3	3	4	3	4	2	2	1	2	1	1	1	9	30	1	1	4	4	4	2	4	2	1
55417	3	21	2	4	554	26	1	17	1	2	1	1	2	1	2	1		1	60	156	1	2	2	3	1	2	3	4	6	2	2	1	2	2	2	1	1	3	7	20	1	1	4	4	4	1	5	2	1
11328	1	12	1	2	113	19	3	28	1	2	1	1	4	2	2	2		2	60	155	1	2	2	5	6	2	4	2	1	3	1	2	2	2	2	1	1	2	7	30	1	1	4	4	4	2	5	2	1
60810	1	31	2	5	608	4	3	10	1	2	1	2	2	2	1	2		1	60	155	1	3	2	3	3	1	3	3	1	3	2	1	2	2	2	1	1	2	10	30	1	1	4	3	2	2	4	2	1
71409	1	14	3	5	714	26	3	9	1	2	3	2	2	1	2	2		1	60	155	1	4	2	6	8	4	2	6	7	3	2	2	2	2	2	1	1	2	11	20	2	1	1	4	2	4	4	2	1
52744	2	16	2	5	527	27	3	44	1	2	1	1	1	1	2	1		3	60	155	1	3	2	1	8	2	3	1	1	3	4	4	2	2	2	1	1	2	8	0	2	1	3	4	3	1	5	2	1
57335	1	25	2	4	573	16	3	35	1	2	1	1	2	1	2	1		1	60	155	1	3	2	6	1	1	5	1	1	2	2	2	2	2	2	1	1	2	8	0	1	1	4	4	4	2	5	2	1
56804	1	24	2	6	568	28	3	4	1	2	1	2	3	4	1	2		1	60	155	1	2	2	8	8	1	3	1	4	3	3	1	1	1	2	1	1	2	6	30	1	1	4	3	4	1	5	1	8
63417	2	36	2	5	634	24	1	17	1	2	1	1	3	2	2	1		1	60	155	1	3	2	1	1	1	3	1	1	4	3	2	2	2	2	1	1	3	9	0	1	1	4	4	4	2	4	1	4
78320	1	31	3	6	783	5	3	20	1	2	1	1	2	2	2	1		1	60	155	1	2	2	3	1	1	3	1	3	3	2	2	2	2	2	1	1	2	8	30	1	1	4	4	4	2	5	2	1
82627	1	40	3	5	826	24	3	27	1	2	1	1	1	1	2	1		2	60	155	1	3	2	5	5	1	3	4	4	3	3	3	2	2	2	1	1	1	10	20	1	1	4	3	2	4	1	2	1
62806	1	35	2	4	628	9	3	6	1	2	1	1	2	1	2	1		1	60	154	1	2	2	1	1	1	3	1	5	3	1	1	2	2	2	1	1	3	8	0	1	1	4	4	4	1	5	2	1
76104	1	25	3	5	761	3	3	4	1	2	1	1	2	2	1	1		1	60	154	1	2	2	2	1	1	3	1	1	3	2	1	2	2	2	1	1	2	9	0	1	1	3	4	4	4	3	2	1
22443	3	23	1	3	224	26	2	43	1	2	1	1	2	2	1	2		1	60	153	1	2	2	6	6	2	4	2	4	3	1	1	2	2	2	1	1	1	8	0	1	1	4	3	3	2	5	1	1
11506	1	12	1	3	115	12	1	6	1	2	1	1	2	2	1	2		3	60	152	1	3	2	6	6	1	4	3	4	3	3	1	2	1	1	2	3	2	5	30	1	1	2	4	3	1	4	2	1
71818	2	15	3	4	718	16	3	18	1	2	1	2	4	3	1	2		1	60	152	1	2	2	8	8	1	2	7	7	3	4	4	1	2	2	1	1	2	10	0	1	1	4	4	4	2	3	2	1
63622	2	36	2	4	636	22	3	63	1	2	1	1	2	2	2	1		1	60	152	1	3	2	1	3	1	3	1	1	3	2	2	2	1	1	1	1	2	8	0	1	1	1		4	2		2	1
11622	1	12	1	1	116	19	2	22	1	1	1	1	3	3	1	2		1	61	164	1	2	2	4	6	4	5	3	2	3	3	1	2	2	2	1	1	2	8	30	1	1	4	4	3	4	4	2	1
24911	1	25	1	1	249	2	3	11	1	2	1	1	2	2	2	1		1	61	164	1	3	2	4	1	2	4	1	3	3	2	1	2	2	2	1	1	2	10	5	1	1	3	4	3	4	3	2	1
17537	3	18	1	1	175	19	3	37	1	2	1	1	4	6	2	2		1	61	163	1	2	2	7	8	3	4	7	7	2	4	4	2	1	1	3	3	2	5	0	1	1	4	4	4	2	1	2	1
24835	1	25	1	2	248	8	3	35	1	1	1	1	2	4	1	2		1	61	163	1	3	2	8	6	8	4	1	1	1	3	1	1	1	2	1	1	1	10	30	1	1	4	4	4	4	4	1	2
31140	1	31	1	1	311	9	1	40	1	1	1	1	2	3	2	2		1	61	162	1	4	2	3	1	3	4	4	4	2	2	3	2	2	2	1	1	2	9	15	1	1	4	4	2	2	5	2	1
29520	4	29	1	2	295	26	3	20	1	2	1	1	6	6	2	2		1	61	162	1	2	2	3	8	3	3	5	3	1	1	1	2	2	2	1	1	2	10	0	1	1	3	4	4	2	2	2	1
20905	3	21	1	2	209	26	3	5	1	2	1	2	3	3	1	1		1	61	160	1	3	2	6	6	4	4	3	5	3	1	2	2	2	2	1	1	2	8	30	1	1	4	4	3	2	4	2	1
22101	2	22	1	2	221	15	3	1	1	2	1	1	2	1	1	1		1	61	160	1	3	2	1	1	1	4	4	7	3	2	1	2	2	2	1	1	3	0	0	1	1	4	1	4	4	5	2	1
40403	1	40	1	2	404	22	3	3	1	2	1	1	1	2	1	1		3	61	160	1	1	2	1	2	1	4	4	7	3	2	1	2	2	2	1	1	2	12	0	1	1	4	4	4	2	3	2	1
80545	1	35	3	4	805	11	3	45	1	2	1	3	2	1	1	2		1	61	158	1	4	2	4	3	2	3	5	6	3	2	2	2	2	2	1	1	1	10	0	1	1	4	4	4	2	3	2	1
52020	1	14	2	6	520	8	3	20	1	2	1	2	2	2	1	1		1	61	158	1	3	2	1	1	1	2	1	3	3	3	2	2	2	2	1	1	1	7	30	1	2	4	4	4	2	3	1	8
59922	4	29	2	6	599	3	3	22	1	2	1	1	1	2	2	1		1	61	158	2	2	2	1	1	8	3	1	1	2	3	2	2	2	2	1	1	2	8	0	1	1	4	3	4	2	4	2	1
35718	2	36	1	1	357	23	3	18	1	1	1	1	2	1	2	1		1	61	157	1	1	3	8	1	1	3	4	2	3	2	1	2	1	2	1	1	3	9	0	1	1	4	4	4	2	5	1	2
82822	1	40	3	4	828	24	3	22	1	2	1	1	2	4	1	5		1	61	156	1	3	2	7	5	1	4	2	2	3	3	1	2	2	2	1	1	3	2	15	1	1	1	1	1	1	5	2	1
38938	1	39	1	1	389	11	3	38	1	1	1	1	3	2	2	2		1	62	168	1	3	2	8	8	1	4	2	1	2	2	1	2	2	2	1	1	2	9	30	1	1	4	4	4	1	4	2	1
35516	1	35	1	1	355	10	3	16	1	1	1	1	2	1	2	1		1	62	166	1	3	2	3	2	1	2	1	1	1	1	2	2	2	2	1	1	3	7	0	1	1	4	4	2	2	5	2	1
29437	4	29	1	1	294	28	3	37	1	1	1	1	3	3	1	2		1	62	165	1	2	2	2	6	1	4	1	1	2	1	1	2	2	2	1	1	2	10	0	1	1	4	4	4	1	5	2	1
33713	3	34	1	1	337	8	3	13	1	1	1	1	4	4	2	2		1	62	165	1	3	2	3	1	3	4	1	1	2	2	1	2	2	2	1	1	3	8	0	1	1	4	4	4	2	4	2	1
38607	1	38	1	1	386	18	3	7	1	1	1	2	1	2	1	1		1	62	165	1	1	2	6	1	3	4	1	7	3	4	1	2	1	2	1	1	2	8	0	1	1	4	4	4	4	6	1	2
24717	1	25	1	2	247	5	3	17	1	1	1	1	2	6	1	2		1	62	165	1	3	2	3	2	1	3	6	1	2	2	2	2	2	2	1	1	2	8	30	1	1	4	4	3	2	5	2	1
40508	1	40	1	1	405	22	3	8	1	1	1	2	6	4	1	1		1	62	164	1	1	2	8	3	3	4	1	1	2	2	2	2	2	2	1	1	1	9	0	1	1	3	4	4	3	5	2	1
29512	4	29	1	2	295	26	3	12	1	1	1	1	2	2	1	2		1	62	164	1	4	2	8	1	1	3	4	3	3	1	1	2	2	2	1	1	2	8	0	1	1	4	3	3	1	6	1	4
13601	1	14	1	2	136	24	3	1	1	2	1	1	2	2	1	2		1	62	164	1	2	2	4	1	3	3	1	1	2	1	1	2	2	2	1	1	1	8	30	1	1	4	3	2	4	3	2	1
14424	2	15	1	2	144	18	3	24	1	2	1	1	4	6	1	2		1	62	164	1	2	2	5	8	2	4	2	2	2	3	2	2	2	2	1	1	1	7	50	1	1	3	4	4	1	5	2	1
17233	3	18	1	2	172	10	3	33	1	2	1	1	2	3	1	2		1	62	164	1	2	2	1	6	1	4	1	1	4	3	1	2	2	2	1	1	2	8	0	1	1	2	4	4	2	4	2	1
37136	1	37	1	1	371	19	1	36	1	1	1	1	2	2	1	1		1	62	163	1	2	2	6	1	6	3	1	2	3	3	3	1	2	2	1	1	3	9	20	1	1	2	4	4	2	4	1	2
18201	2	19	1	1	182	17	3	1	1	2	1	1	2	3	1	4		1	62	163	1	3	2	4	3	1	3	1	1	2	4	2	1	2	2	1	1	3	9	30	1	4	4	4	4	4	4	2	1
27610	4	27	1	1	276	17	3	10	1	2	1	1	3	1	2	2		1	62	163	1	3	2	4	5	2	4	3	4	2	2	1	2	2	2	1	1	3	10	9	1	1	4	4	2	2	4	2	1
29943	1	30	1	2	299	28	3	43	1	1	1	1	2	2	2	2		1	62	163	1	3	2	3	7	1	4	1	1	2	1	1	2	2	2	1	1	1	10	0	1	1	3	4	2	2	5	2	1
38226	1	38	1	2	382	23	3	26	1	2	1	1	2	2	1	1		2	62	163	1	3	2	8	1	4	4	2	2	2	3	2	2	2	2	1	1	3	8	30	1	1	2	3	2	2	4	1	2
30307	1	30	1	1	303	2	3	7	1	2	1	1	2	1	1	1		1	62	162	1	4	2	1	1	2	3	1	4	6	3	2	2	2	2	1	1	3	7	58	1	1	4	4	3	1	5	2	1
14425	2	15	1	2	144	18	3	25	1	2	1	1	5	3	1	2		1	62	162	1	2	2	4	1	2	4	2	1	4	2	1	2	2	2	1	1	1	8	0	1	1	4	3	3	2	3	2	1
16824	2	17	1	2	168	19	3	24	1	2	1	1	6	6	2	4		3	62	162	1	2	2	1	6	1	4	5	7	3	4	3	2	2	2	1	1	2	8	0	1	2	3	4	4	2	3	2	1
14701	2	15	1	2	147	16	3	1	1	2	1	1	4	3	1	2		1	62	162	1	2	2	8	4	5	4	4	3	3	2	2	2	2	2	1	1	3	8	30	1	1	3	4	3	2	4	2	1
34201	3	34	1	2	342	10	3	1	1	2	1	1	2	2	1	2		1	62	162	1	1	2	3	1	1	4	1	2	4	4	2	1	1	1	4	3	3	8	0	1	3	4	4	4	2	3	2	1
38320	1	38	1	3	383	23	3	20	1	2	3	1	3	4	1	2		1	62	162	1	2	2	8	6	1	4	4	3	3	2	2	2	2	2	1	1	1	8	0	1	1	3	4	4	2	4	2	1
35727	2	36	1	1	357	23	3	27	1	1	1	1	3	3	1	3		1	62	161	1	1	2	8	8	8	3	1	1	2	4	2	2	2	2	1	1	1	7	50	1	2	3	4	4	2	3	1	2
26228	3	26	1	1	262	11	3	28	1	2	1	1	3	1	1	2		2	62	161	1	5	2	5	6	2	6	7	2	3	1	1	2	2	2	1	1	2	12	20	1	1	4	3	3	2	4	2	1
17809	3	18	1	2	178	17	3	9	1	2	1	2	2	2	1	2		1	62	161	1	2	2	3	6	1	3	1	1	3	2	1	2	2	2	1	1	2	5	0	1	1	4	4	3	2	4	2	1
14114	2	15	1	1	141	18	3	14	1	2	1	1	3	2	2	2		1	62	160	1	2	2	4	1	1	4	1	7	2	3	2	2	1	2	1	1	2	8	30	1	1	4	4	2	2	5	2	1
18220	2	19	1	1	182	17	3	20	1	2	1	2	1	2	2	2		1	62	160	1	3	2	3	8	1	3	1	3	2	5	3	2	1	2	1	1	2	9	0	1	2	4	4	4	4	2	2	1
21523	2	22	1	3	215	12	3	23	1	2	1	1	2	2	1	2		1	62	160	1	1	2	4	5	1	1	3	3	2	2	3	2	2	2	1	1	3	8	40	1	1	4	4	4	2	3	2	1
63204	2	36	2	4	632	8	2	4	1	2	1	1	2	2	2	1		1	62	160	1	3	2	3	2	1	3	1	1	3	4	3	2	2	2	1	1	3	8	45	1	1	3	4	4	2	4	2	1
81122	1	37	3	4	811	3	3	22	1	2	1	1	2	1	2	2		1	62	160	1	4	2	3	2	1	3	7	7	3	2	2	1	2	2	1	1	3	13	0	1	1	4	3	4	2	4	2	2
59327	3	28	2	4	593	18	3	27	1	2	1	1	2	2	2	1		1	62	160	1	2	2	2	1	2	3	1	4	3	2	3	2	2	2	1	1	3	9	30	1	1	4	4	4	2	4	2	1
81439	1	37	3	5	814	3	3	39	1	2	1	1	2	6	2	2		3	62	160	1	3	2	1	1	6	3	7	7	3	3	3	2	2	2	1	1	2	7	30	1	1	4	4	3	1	5	2	1
71424	1	14	3	5	714	26	3	24	1	2	1	1	6	6	2	1		1	62	160	1	2	3	1	2	1	3	5	6	3	2	1	2	2	2	1	1	3	10	0	1	3	4	2	2	4	6	1	5
21707	2	22	1	2	217	8	3	7	1	2	1	1	3	3	2	2		1	62	158	1	4	2	8	8	2	4	4	3	2	1	1	2	2	2	1	1	2	8	30	1	1	4	4	3	1	5	2	1
27805	1	28	1	3	278	12	3	5	1	2	1	2	4	3	1	2		1	62	158	1	2	2	6	1	1	3	1	2	3	3	2	2	2	2	1	1	1	7	15	1	1	4	4	4	2	4	2	1
36124	2	36	1	3	361	22	3	24	1	2	1	2	1	6	2	4		1	62	158	1	6	2	1	1	1	2	5	1	4	3	3	1	1	1	1	1	1	6	30	1	7	4	4	3	2	5	2	1
74813	2	22	3	4	748	18	3	13	1	2	1	1	1	1	1	2		1	62	158	1	2	2	1	3	3	3	4	6	4	4	3	2	2	2	1	1	2	7	30	1	1	3	4	3	4	6	1	2
60918	1	31	2	6	609	4	3	18	1	2	4	1	2	2	1	2		1	62	158	1	2	2	2	1	1	3	1	5	3	4	5	1	1	1	4	3	3	6	0	1	1	3	3	2	2	5	1	4
30342	1	30	1	1	303	2	3	42	1	1	1	1	6	6	1	2		1	62	157	1	1	2	6	6	1	3	5	6	2	2	1	2	2	2	1	1	3	12	0	1	1	4	4	3	2	3	2	1
13130	1	14	1	2	131	22	3	30	1	2	1	1	3	2	1	2		1	62	157	1	2	2	4	6	6	4	3	1	2	3	2	2	2	2	1	1	1	8	20	1	1	4	4	4	1	5	2	1
71057	2	13	3	5	710	15	1	57	1	2	1	1	1	1	2	1		1	62	156	1	4	2	6	4	1	3	1	1	3	4	2	2	2	2	1	1	1	8	0	1	1	4	3	3	4	5	2	1
28322	1	28	1	1	283	8	3	22	1	2	1	1	1	1	1	1		1	62	155	1	4	2	5	1	1	3	2	2	2	1	2	2	2	2	1	1	3	11	10	1	1	3	4	4	2	3	2	1
35329	1	35	1	3	353	9	3	29	1	1	1	1	2	1	2	1		3	62	155	1	2	2	2	8	1	2	1	7	4	2	1	2	2	2	1	1	1	8	0	1	1	4	4	3	2	4	2	1
35103	1	35	1	3	351	8	3	3	1	2	1	1	2	2	2	2		1	62	155	1	4	2	5	6	3	4	2	3	3	3	1	2	1	2	1	1	2	7	0	1	2	3	4	4	1	4	2	1
11714	1	12	1	3	117	19	3	14	1	2	1	1	3	3	1	2		1	62	152	1	3	2	3	1	3	5	1	2	3	2	3	2	2	2	1	1	2	8	0	1	1	4	3	3	2	6	2	1
78219	1	30	3	5	782	25	3	19	1	2	1	1	3	3	2	1		1	62	150			2	1	1	1	3	1	2	3	1	1	2	2	2	1	1	1			1	1	4	4	4	2	5	2	1
11629	1	12	1	1	116	19	2	29	1	2	1	1	2	2	2	2		2	63	165	1	3	2	8	6	3	5	2	7	1	4	3	2	1	2	1	1	2	8	30	1	1	4	4	4	4	6	2	1
14732	2	15	1	2	147	16	3	32	1	2	1	1	4	4	1	2		1	63	165	1	2	2	6	1	1	4	1	5	2	1	1	2	2	2	1	1	2	7	40	1	1	3	2	4	1	5	2	1
16710	2	17	1	3	167	30	3	10	1	1	1	1	2	2	2	2		2	63	165	1	2	2	3	2	1	2	4	3	3	3	2	2	2	2	1	1	3	7	20	1	1	3	3	2	1	5	2	1
25752	3	26	1	1	257	9	3	52	1	2	2	1	5	4	1	2		1	63	164	1	4	2	8	4	8	4	1	1	2	2	2	2	2	2	1	1	1	9	30	1	1	4	4	3	2	6	2	1
12542	2	13	1	1	125	9	2	42	1	2	1	3	2	2	1	1		1	63	164	1	2	2	5	7	1	3	2	7	3	2	2	2	2	2	1	1	1	7	40	5	1	4	3	3	2	4	2	1
40038	1	40	1	1	400	19	3	38	1	2	1	2	2	1	2	2		1	63	164	1	1	2	6	4	2	4	6	4	3	3	2	2	2	2	1	1	1	8	0	1	2	4	4	4	4	6	1	3
16133	2	17	1	3	161	17	3	33	1	2	1	1	2	1	2	2		1	63	164	1	3	3	4	1	1	4	1	6	3	2	1	2	2	2	1	1	1	5	12	2	3	2	3	3	2	3	2	1
30724	1	31	1	1	307	8	3	24	1	1	1	1	3	2	2	2		1	63	163	1	2	2	2	1	1	4	1	1	3	3	1	2	2	2	1	1	2	7	30	1	1	4	5	2	2	5	2	1
54522	2	19	2	6	545	10	3	22	1	2	1	1	2	2	2	1		1	63	161	1	2	2	6	1	1	3	1	1	3	2	1	2	2	2	1	1	1	7	30	1	1	4	3	2	2	6	2	1
77712	4	29	3	6	777	3	3	12	1	2	1	1	6	2	2	1		2	63	161	1	2	2	1	1	1	3	1	7	3	4	2	2	2	2	1	1	3	12	0	1	1	1	4	4	2	5	2	1
33629	2	33	1	3	336	4	3	29	1	2	1	1	2	2	1	1		1	63	160	1	3	2	3	1	1	3	2	2	3	1	1	2	2	2	1	1	3	8	30	1	1	4	4	4	2	5	2	1
50424	3	11	2	5	504	27	3	24	1	2	1	1	6	6	1	2		1	63	160	1	3	2	3	1	1	3	4	3	2	2	2	2	2	2	1	1	1	7	30	1	1	3	3	4	2	5	2	1
70604	1	12	3	4	706	11	3	4	1	2	1	1	3	2	1	2		1	63	160	1	2	2	4	5	1	3	1	7	3	2	3	2	2	2	1	1	2	6	0	1	1	4	4	4	4	1	1	2
37421	1	37	1	1	374	3	2	21	1	2	1	1	1	2	2	1		1	63	159	1	2	2	8	1	5	3	2	2	3	1	1	2	2	2	1	1	2	8	30	1	1	4	4	4	1	5	2	1
77513	4	29	3	4	775	3	3	13	1	2	1	1	1	2	1	2		1	63	157	2	1	2	4	3	1	3	6	7	2	2	2	2	1	2	1	1	3	10	0	1	1	4	4	4	2	2	1	4
56241	3	23	2	5	562	26	1	41	1	2	1	1	1	2	2	1		1	63	157	1	2	2	2	1	1	3	1	1	3	2	2	2	2	2	1	1	2	8	0	1	1	4	4	4	2	5	2	1
36321	2	36	1	2	363	8	1	21	1	2	1	1	1	2	2	2		1	63	156	1	3	2	5	8	1	3	2	2	3	1	3	2	2	2	1	1	3	7	30	1	1	4	4	3	2	4	2	1
32121	1	32	1	1	321	17	3	21	1	1	1	1	2	2	2	2		1	64	170	1	2	2	8	8	4	3	7	7	4	2	1		2	2	1	1	2	7	0	1	1	4	2	4	2	5	2	1
25226	1	25	1	1	252	15	3	26	1	1	1	1	2	3	1	2		1	64	170	2	1	2	2	1	2	5	2	3	2	2	2	2	2	2	1	1	2	9	3	1	1	4	4	4	2	4	2	1
28703	4	29	1	1	287	8	3	3	1	1	1	1	4	4	1	2		1	64	170	1	1	2	2	1	2	2	2	1	2	2	1	2	2	2	1	1	1	8	15	1	1	4	4	4	1	5	2	1
33901	3	34	1	1	339	11	3	1	1	2	1	1	3	3	2	2		1	64	168	1	2	2	6	8	5	6	2	1	1	1	1	2	2	2	1	1	1	10	0	1	1	4	4	2	2	5	2	1
28740	4	29	1	1	287	8	3	40	1	2	1	1	4	4	2	2		2	64	165	1	1	2	4	8	1	2	2	1	2	2	2	2	2	2	1	1	3	8	0	1	1	4	4	4	2	1	2	1
15632	2	16	1	3	156	24	3	32	1	1	1	1	2	1	2	4		3	64	165	1	2	2	6	6	4	3	1	2	2	2	2	2	2	2	1	1	1	7	0	1	1	4	4	3	2	5	2	1
14917	2	15	1	1	149	16	3	17	1	1	1	1	4	4	1	2		1	64	164	1	2	2	3	6	4	4	1	1	1	2	1	2	2	2	1	1	1	9	30	1	1	3	4	4	1	5	2	1
17227	3	18	1	2	172	10	3	27	1	2	1	2	4	4	1	2		1	64	164	1	2	2	4	6	1	4	2	2	3	3	1	2	2	2	1	1	2	7	30	1	2	3	4	4	1	5	2	1
23828	1	24	1	2	238	8	3	28	1	1	1	1	3	3	1	2		3	64	164	1	4	2	5	8	1	4	1	3	3	1	1	2	2	2	1	1	3	7	30	1	1	4	3	4	1	5	2	1
31339	1	31	1	3	313	8	3	39	1	1	1	1	2	2	2	1		1	64	164	1	2	2	4	1	2	4	1	1	3	3	2	2	2	2	1	1	2	7	0	1	1	4	4	4	2	5	2	1
26617	1	26	1	3	266	18	3	17	1	2	1	1	3	2	2	2		1	64	164	1	2	2	1	1	1	4	1	3	3	4	3	1	1	1	1	1	2	8	0	1	1	2	4	4	1	5	2	1
40020	1	40	1	1	400	19	3	20	1	2	1	1	6	6	2	1		1	64	163	1	2	2	4	3	2	4	4	2	6	1	1	2	2	2	1	1	3	8	0	1	1	3	4	4	2	6	2	1
13813	1	14	1	2	138	16	3	13	1	2	1	1	2	3	2	1		1	64	163	1	3	2	5	8	8	4	1	1	3	3	1	2	2	2	1	1	2	8	30	1	1	4	4	3	2	5	2	1
51115	2	13	2	4	511	23	1	15	1	2	1	2	1	2	2	1		1	64	163	1	4	2	2	2	3	3	1	7	4	3	4	2	2	2	1	1	3	6	40	1	1	4	4	4	2	5	2	1
55411	3	21	2	4	554	26	1	11	1	1	1	1	3	2	2	2		3	64	163	1	2	2	4	8	6	3	1	1	3	2	1	2	2	2	1	1	1	7	0	1	1	4	4	3	2	4	2	1
63609	2	36	2	4	636	22	3	9	1	2	1	1	2	2	2	1		1	64	163	2	3	2	6	1	1	3	1	1	3	3	1	2	2	2	1	1	3	7	30	1	4	4	4	4	2	5	2	1
58247	3	26	2	6	582	8	3	47	1	2	1	1	3	2	2	2		1	64	163	1	2	2	6	2	1	3	1	1	2	2	3	2	2	2	1	1	1	8	30	1	1	3	3	3	2	5	2	1
79104	3	32	3	6	791	24	3	4	1	2	1	1	2	1	2	1		1	64	163	1	2	2	4	2	1	3	3	4	3	3	2	2	2	2	1	1	2	8	0	1	1	2	4	4	2	4	2	1
22442	3	23	1	3	224	26	2	42	1	2	1	1	2	2	2	2		1	64	162	1	2	2	1	8	1	4	2	4	3	2	1	2	2	2	1	1	2	8	0	1	1	4	4	3	2	5	2	1
39018	1	39	1	2	390	11	3	18	1	2	1	1	2	2	1	2		1	64	162	1	2	2	2	8	1	4	4	3	3	2	2	2	2	2	1	1	3	8	30	1	1	4	3	3	2	5	1	1
59001	3	28	2	4	590	5	3	1	1	2	1	1	2	2	1	2		1	64	162	1	3	2	1	1	1	3	1	1	3	3	2	1	2	2	2	1	3	7	30	1	2	4	4	4	2	4	2	1
30626	1	30	1	2	306	27	3	26	1	1	1	1	6	1	2	1		1	64	161	1	4	2	6	1	1	4	2	2	3	2	2	2	2	2	1	1	2	8	0	1	1	4	4	4	1	6	2	1
21202	2	22	1	3		9	3	2	1	1	1	1	1	1	2	2		1	64	161	1	1	3	1	2	1	3	5	7	3	1	1	1	2	2	1	1	3	7	15	1	1	4	4	4	2	5	2	1
62804	1	35	2	4	628	9	3	4	1	2	1	1	2	2	1	1		1	64	161	1	3	2	3	8	2	3	1	2	2	1	1	2	2	2	1	1	2	8	30	1	1	4	4	3	1	5	2	1
26215	3	26	1	1	262	11	3	15	1	2	1	1	3	3	2	2		3	64	160	1	1	2	6	1	6	4	2	3	2	3	1	2	2	2	1	1	1	6	0	1	1	4	3	4	2	5	2	1
12615	2	13	1	2	126	11	3	15	1	1	4	2	3	2	1	1		1	64	160	1	2	2	6	1	1	4	2	1	4	3	2	2	1	2	3	1	3	8	40	1	3	3	1	5	2	4		1
21711	2	22	1	2	217	8	3	11	1	2	1	1	2	2	2	2		1	64	160	1	2	2	4	4	3	4	3	2	3	2	1	2	2	2	1	1	2	7	30	1	1	4	3	2	2	1	2	1
24526	1	24	1	2	245	16	3	26	1	2	1	1	2	3	2	2		3	64	160	1	1	2	3	1	1	4	1	6	2	4	2	2	2	2	1	1	2	10	0	1	1	3	3	2	2	4	2	2
37406	1	37	1	1	374	3	2	6	1	2	1	1	6	2	1	1		1	64	160	1	3	2	2	1	2	3	2	2	2	1	2	2	2	2	1	1	2	10	0	1	1	4	4	4	2	4	2	1
62816	1	35	2	4	628	9	3	16	1	2	1	1	3	3	2	1		1	64	160	2	5	2	8	8	3	3	5	6	1	3	1	2	2	1	1	1	3	8	0	1	1	4	4	4	2	6	2	1
76521	3	26	3	4	765	10	3	21	1	2	1	1	2	2	2	2		1	64	160	1	2	1	8	8	1	3	2	3	6	2	2	2	2	2	1	1	3	7	30	1	1	4	3	2	1	5	2	1
81202	1	37	3	4	812	16	3	2	1	2	1	1	2	2	1	1		1	64	160	1	1	2	1	1	1	2	4	3	2	2	2	2	2	2	1	1	2	11	0	1	1	4	4	4	2	5	1	1
62144	1	33	2	6	621	9	3	44	1	2	1	1	4	2	1	2		1	64	160	1	2	2	1	1	1	3	1	5	3	3	3	2	2	2	1	1	2	8	30	1	1	4	4	4	2	4	2	1
63455	2	36	2	5	634	24	2	55	1	2	1	1	3	1	2	1		1	64	160	1	2	2	8	8	4	3	1	1	2	2	1	2	2	2	1	1	2	8	0	1	1	4	4	4	2	4	1	2
59508	4	29	2	4	595	4	3	8	1	2	1	1	3	3	2	1		1	64	159	1	1	2	6	1	6	3	5	5	2	1	1	2	2	2	1	1	1	8	30	1	1	4	4	2	1	4	2	1
23107	1	23	1	1	231	3	3	7	1	2	1	1	3	2	2	2		1	64	158	1	3	2	5	1	2	6	1	1	2	2	1	2	2	2	1	1	1	7	30	1	1	4	4	3	1	5	2	1
79734	3	34	3	4	797	9	3	34	1	2	1	1	2	3	1	2		1	64	158	1	3	2	1	1	6	3	1	7	3	3	2	2	1	1	1	1	2	8	30	1	1	3	4	3	2	4	1	2
75709	1	24	3	6	757	9	3	9	1	2	1	1	2	2	2	1		3	64	158	1	2	2	3	1	1	3	1	3	2	4	2	2	1	2	1	1	3	7	0	1	1	4	4	4	2	5	2	1
81606	1	38	3	6	816	16	3	6	1	2	1	1	3	3	2	2		1	64	158	1	2	2	4	1	1	3	5	3	3	3	3	1	1	2	1	1	3	7	30	1	1	4	4	4	2	4	1	2
72522	2	16	3	5	725	2	3	22	1	2	1	1	3	3	1	1		1	64	156	1	3	2	5	8	1	4	4	6	3	2	2	2	2	2	1	1	2	5	0	1	1	2	3	3	2	4	2	1
77003	4	27	3	5	770	8	3	3	1	2	1	1	1	2	1	1		1	64	156	1	2	2	1	1	1	3	7	7	1	1	1	2	2	2	1	1	2	8	0	1	1	4	4	2	2	6	2	1
73943	5	20	3	4	739	25	3	43	1	2	1	1	6	6	2	2		1	64	153	1	1	2	1	5	1	3	1	3	3	3	2	2	2	2	1	1	3	0	0	1	1	4	4	4	2	6	2	1
56219	3	23	2	5	562	26	1	19	1	2	1	1	2	2	2	1		1	64	153	1	3	2	2	1	1	3	1	1	3	2	2	2	2	2	1	1	3	7	45	1	1	4	4	3	2	5	2	1
17405	3	18	1	1	174	19	3	5	1	1	1	1	6	6	2	2		1	65	170	1	2	2	1	7	4	4	2	6	2	1	1	1	2	2	1	1	1	7	30	1	1	4	4	4	2	4	2	1
17404	3	18	1	1	174	19	3	4	1	1	1	1	4	4	2	2		1	65	170	1	1	2	8	1	4	4	1	6	3	1	3	2	2	2	1	1	2	7	0	1	1	4	4	3	2	5	2	1
12643	2	13	1	2	126	11	3	43	1	1	1	1	3	2	2	2		1	65	169	1	1	2	2	1	2	4	4	1	2	2	1	2	2	2	1	1	2	9	10	1	1	4	4	5	1	4	2	1
40510	1	40	1	1	405	22	3	10	1	1	1	1	1	1	1	1		1	65	169	1	1	2	8	1	1	4	3	3	3	1	2	2	2	2	1	1	2	10	0	1	1	4	4	4	2	4	2	1
20119	3	21	1	1	201	9	3	19	1	2	1	1	3	3	2	2		1	65	168	1	5	2	8	1	6	5	3	2	2	5	1	2	2	2	1	1	2	7	5	1	1	4	4	3	2	3	2	1
28821	4	29	1	1	288	8	1	21	1	2	1	1	4	4	1	2		2	65	168	1	5	2	3	6	2	4	2	1	3	3	2	2	2	2	1	1	1	9	0	1	1	3	5	4	1	5	2	1
20812	3	21	1	1	208	25	3	12	1	1	1	1	2	1	1	2		1	65	168	1	2	2	8	1	4	5	4	3	1	1	1	2	2	2	1	1	1	9	20	1	1	4	4	3	2	5	2	1
19006	2	19	1	2	190	23	3	6	1	2	1	1	6	6	2	1		1	65	168	1	2	2	1	1	1	4	2	3	2	1	1	2	2	2	1	1	2	9	0	1	1	4	3	2	4	5	2	1
39403	1	39	1	3	394	10	3	3	1	1	1	2	3	6	1	1		1	65	167	1	6	2	7	1	1	4	1	1	2	2	2	2	2	2	1	1	3	13	0	1	1	4	3	3	2	4	1	5
15401	2	16	1	3	154	24	3	1	1	1	1	1	6	6	1	2		1	65	167	1	4	2	8	1	8	3	1	1	2	2	1	2	2	2	1	1	3	10	0	1	1	4	4	2	2	5	2	1
16429	2	17	1	2	164	27	3	29	1	1	1	1	2	6	1	2		1	65	167	1	4	2	8	8	6	1	1	1	1	1	2	2	1	2	1	1	2	8	0	1	1	4	4	4	2	5	2	1
81305	1	37	3	4	813	9	2	5	1	1	1	3	6	6	1	1		1	65	166	1	1	3	4	8	1	2	4	6	3	1	2	2	1	1	1	1	3	8	50	1	1	4	3	3	2	3	1	4
18549	2	19	1	1	185	3	3	49	1	1	1	1	2	1	2	1		1	65	165	1	2	3	1	2	3	4	4	2	6	3	4	1	1	2	1	1	3	7	30	1	3	1	4	4	1	4	1	2
28745	4	29	1	1	287	8	3	45	1	2	1	1	4	4	1	2		1	65	165	1	2	2	3	3	1	3	1	1	2	1	1	2	2	2	1	1	1	9	0	1	1	4	4	3	1	5	2	1
13111	1	14	1	2	131	22	3	11	1	1	1	1	2	2	1	2		1	65	165	1	4	2	3	7	1	4	4	4	3	4	2	1	2	2	1	1	2	7	20	1	1	4	4	4	4	1	1	1
16427	2	17	1	2	164	27	3	27	1	2	1	1	4	4	1	2		1	65	165	1	1	2	8	1	1	4	1	1	3	1	1	2	2	2	1	1	2	5	32	1	1	4	3	3	2	1	2	1
15813	2	16	1	1	158	28	3	13	1	1	1	1	2	2	1	2		3	65	165	1	4	2	3	3	6	4	4	3	6	2	5	1	2	2	1	1	3	1	0	1	2	1	5	5	1	6	2	1
33105	2	33	1	3	331	11	3	5	1	1	1	1	3	2	1	2		1	65	165	1	3	2	4	4	1	3	1	2	3	2	2	2	2	2	1	1	2	8	40	1	1	4	4	4	2	4	2	1
38325	1	38	1	3	383	23	3	25	1	1	1	1	4	4	1	2		1	65	165	1	2	2	8	2	8	3	2	1	1	1	1	2	2	2	1	1	2	8	0	1	1	4	4	4	1	5	2	1
20218	3	21	1	2	202	27	3	18	1	2	1	1	4	3	2	2		3	65	165	1	2	2	4	1	1	4	1	4	3	3	2	1	1	2	1	1	3	7	30	2	1	4	3	2	2	5	2	1
23019	3	23	1	2	230	26	3	19	1	2	4	1	2	2	1	2		3	65	165	1	4	2	6	1	6	4	1	3	2	2	1	2	2	2	1	1	1	7	0	1	1	4	4	4	2	1	1	1
55403	3	21	2	4	554	26	1	3	1	1	1	1	2	2	1	1		1	65	165	1	3	2	8	1	8	3	1	1	2	2	2	2	2	2	1	1	2	9	0	1	1	4	4	4	2	4	2	1
79523	2	33	3	4	795	3	3	23	1	1	1	1	2	2	1	2		1	65	165	1	3	2	5	7	5	3	1	3	3	2	1	2	2	2	1	1	1	6	0	1	1	4	4	4	2	5	2	1
50821	1	12	2	4	508	22	2	21	1	2	1	1	4	4	1	2		1	65	165	1	4	2	6	1	1	3	1	1	2	3	3	2	2	2	1	1	2	7	30	1	1	4	4	4	1	4	1	2
81707	1	38	3	4	817	18	2	7	1	1	2	1	1	1	1	1		1	65	165	1	2	2	1	2	1	3	2	3	2	1	1	2	2	2	1	1	2	9	0	1	1	4	3	4	2	4	1	2
73305	3	18	3	5	733	19	3	5	1	1	1	1	2	2	1	2		1	65	165	1	2	2	1	6	1	3	1	6	1	2	1	1	2	2	1	1	3	7	40	1	1	4	4	3	2	2	2	1
79439	2	33	3	5	794	3	2	39	1	1	1	1	2	2	2	1		1	65	165	1	2	1	4	7	2	3	2	5	1	2	2	2	2	2	1	1	1	10	30	1	1	4	4	4	4	4	1	2
64027	1	37	2	5	640	4	3	27	1	2	1	1	3	2	1	2		1	65	165	1	2	2	3	3	1	3	1	1	4	4	3	2	1	2	1	1	2	7	30	1	1	3	2	3	2	5	1	2
23510	3	23	1	3	235	27	3	10	1	1	1	1	2	2	1	2		1	65	164	1	2	2	8	8	4	4	5	7	3	5	3	1	2	2	1	1	3	9	0	1	1	4	3	3	2	3	1	6
52719	2	16	2	5	527	27	3	19	1	2	1	1	2	2	1	1		1	65	164	1	2	2	1	2	2	3	1	1	2	3	1	2	2	2	1	1	2	7	0	1	1	4	3	4	2	3	2	1
60931	1	31	2	6	609	4	3	31	1	2	1	1	1	1	2	1		1	65	164	1	2	2	1	1	1	3	1	4	2	3	2	2	2	2	1	1	2	7	30	1	1	2	4	4	1	5	2	1
77747	4	29	3	6	777	3	3	47	1	2	1	1	2	2	2	1		2	65	164	1	2	2	3	3	1	3	5	6	3	3	3	2	2	2	1	1	3	9	30	1	1	4	4	4	2	6	2	1
17703	3	18	1	1	177	17	3	3	1	1	1	1	2	1	2	2		3	65	163	1	2	2	8	8	1	4	3	3	3	1	1	2	2	2	1	1	3	7	0	1	1	4	4	4	2	5	1	2
40512	1	40	1	1	405	22	3	12	1	1	1	1	4	4	2	1		1	65	163	1	1	2	2	1	1	4	1	2	2	2	2	2	2	2	1	1	3	7	0	1	1	4	4	4	1	5	1	2
14204	2	15	1	2	142	17	3	4	1	2	1	2	3	4	1	2		1	65	163	1	5	2	3	6	1	4	1	3	2	2	1	2	1	1	1	1	2	8	0	1	1	4	4	3	4	3	1	2
34212	3	34	1	2	342	10	3	12	1	1	1	1	2	3	1	2		1	65	163	1	2	2	3	8	4	4	1	1	3	2	1	2	2	2	1	1	2	10	30	1	1	4	4	4	2	4	2	1
13123	1	14	1	2	131	22	3	23	1	2	1	1	2	1	2	1		1	65	163	1	4	3	3	4	1	4	7	7	4	3	3	2	1	2	1	1	2	8		1	1	4	4	4	2	4	2	1
21019	3	21	1	2	210	27	3	19	1	1	1	2	2	2	1	2		1	65	163	1	4	2	8	8	2	3	6	6	2	3	2	2	2	2	1	1	2	9	0	1	1	4	4	4	2	4	2	1
58225	3	26	2	6	582	8	3	25	1	1	1	1	3	3	1	2		1	65	163	1	2	2	1	1	1	3	2	2	3	1	3	2	2	2	1	1	3	7	30	1	1	4	2	2	2	5	2	2
78305	1	31	3	6	783	5	3	5	1	2	1	1	2	3	2	2		1	65	163	2	2	2	1	1	1	3	3	4	1	1	3	1	2	2	1	1	3	10	0	1	1	2	4	4	4	5	1	2
11826	1	12	1	1	118	16	3	26	1	2	1	1	6	3	2	4		1	65	162	1	1	2	1	8	1	5	1	1	2	1	1	2	2	2	1	1	2	10	0	1	1	4	4	2	2	1	2	1
15719	2	16	1	3	157	26	3	19	1	1	1	1	2	2	1	1		1	65	162	1	2	2	7	2	4	4	2	2	2	1	1	2	2	2	1	1	2	0	0	1	1	4	4	4	2	4	2	1
14322	2	15	1	3	143	17	3	22	1	2	1	2	4	4	1	2		1	65	162	1	2	2	1	1	1	1	1	6	2	3	3	1	1	2	1	1	3	6	30	1	2	3	4	2	1	6	2	1
52432	2	15	2	4	524	18	2	32	1	2	1	1	4	4	1	2		3	65	162	1	3	2	8	8	1	5	2	3	2	4	4	2	2	2	1	1	2	7	20	1	1	4	3	3	2	5	2	1
51232	1	13	2	5	512	25	3	32	1	2	1	1	4	4	1	1		1	65	162	1	3	2	1	1	1	3	2	1	3	5	4	2	1	1	1	1	1	8	20	1	1	1	3	4	1	5	2	1
51427	2	13	2	6	514	18	1	27	1	2	1	1	2	2	2	1		1	65	162	1	2	2	8	1	1	3	1	1	2	3	2	1	1	2	1	1	1	6	30	1	1	3	4	4	2	5	2	1
58007	3	26	2	5	580	9	3	7	1	2	1	1	1	3	2	3		1	65	162	1	5	2	2	6	1	3	1	7	2	2	1	2	2	2	1	1	2	7	0	1	1	4	3	3	2	6	2	1
16701	2	17	1	3	167	30	3	1	1	2	1	1	2	2	1	2		2	65	161	1	4	2	6	6	6	6	1	1	2	2	2	2	2	2	1	1	2	8	0	1	1	4	4	4	2	5	2	1
23704	1	24	1	3	237	23	3	4	1	2	1	1	6	6	2	2		1	65	161	1	2	2	4	1	1	3	3	3	2	2	1	2	2	2	1	1	3	7	0	1	1	4	4	4	2	6	2	1
58935	1	28	2	4	589	18	3	35	1	2	1	1	2	1	2	1		1	65	161	1	3	2	1	8	1	3	1	1	1	2	1	2	2	2	1	1	3	8	0	1	1	3	4	4	2	5	2	1
79709	3	34	3	4	797	9	3	9	1	2	1	1	4	2	1	2		1	65	161	1	2	2	6	1	2	3	1	5	3	3	2	2	2	2	1	1	2	8	30	2	1	3	4	5	2	6	2	1
82737	1	40	3	5	827	24	3	37	1	2	1	1	6	6	2	2		1	65	161	1	1	2	1	1	1	3	3	6	3	2	2	2	2	2	1	1	3	10	0	1	1	4	5	2	2	5	1	1
20815	3	21	1	1	208	25	3	15	1	2	1	1	1	2	2	2		2	65	160	1	6	2	6	6	2	4	5	1	3	2	1	2	1	1	1	1	3	9	10	3	1	3	4	4	2	5	2	1
25511	1	25	1	2	255	8	3	11	1	2	1	1	2	1	2	1		1	65	160	1	1	2	7	1	5	4	3	1	2	2	1	2	2	2	1	1	2	10	0	1	1	4	3	3	2	4	2	1
21219	2	22	1	3		9	3		1	2	1	1	2	2	1	2		1	65	160	1	1	3	1	1	1	2	2	4	3	2	2	2	2	2	1	1	3	8	50	1	1	4	3	3	2	5	2	1
59232	2	28	2	4	592	11	3	32	1	2	1	1	2	1	1	1		1	65	160	1	2	2	1	1	3	3	1	1	1	1	2	2	2	2	1	1	2	8	30	1	1	4	4	4	1	6	2	1
72403	2	16	3	4	724	2	3	3	1	2	1	1	2	1	2	2		1	65	160	1	3	2	6	6	3	3	2	7	2	2	2	2	2	2	1	1	2	8	0	1	1	3	4	3	2	3	1	2
72929	2	17	3	5	729	28	3	29	1	2	1	1	3	3	1	2		1	65	160	1	2	2	6	6	1	3	3	4	2	2	1	2	2	2	1	1	2	9	0	1	1	4	4	4	2	3	2	1
78905	1	32	3	4	789	17	3	5	1	2	2	1	6	6	2	1		1	65	160	1	1	2	1	1	1	2	2	1	3	3	1	2	2	2	1	1	2	10	0	1	1	2	5	5	1	5	2
60212	1	30	2	5	602	26	3	12	1	1	1	1	3	3	2	1		1	65	160	1	3	2	1	1	3	3	1	7	3	2	2	2	2	2	1	1	3	6	0	1	1	4	4	4	2	5	1	4
62106	1	33	2	6	621	9	3	6	1	2	1	1	2	2	2	1		1	65	160	1	2	2	3	1	3	3	2	2	4	3	3	2	1	2	1	1	3	7	30	2	1	4	3	3	4	4	1	4
71736	1	14	3	6	717	12	3	36	1	2	1	1	2	2	2	1		1	65	159	1	2	2	5	2	1	1	4	7	3	3	4	2	2	2	1	1	3	6	30	3	1	1	4	4	2	3	2	2
80207	1	35	3	6	802	11	3	7	1	2	1	1	4	2	1	1		1	65	159	1	2	2	3	1	2	3	5	5	2	3	2	2	2	2	1	1	1	7	30	1	1	4	4	2	2	3	2	1
35728	2	36	1	1	357	23	3	28	1	2	1	1	2	2	2	2		1	65	158	1	4	2	2	6	1	3	3	2	4	2	1	2	2	2	1	1	2	8	30	1	1	4	4	2	2	5	2	1
12803	2	13	1	2	128	15	1	3	1	2	1	1	2	2	2	1		1	65	158	1	2	2	1	1	1	3	1	7	3	2	2	2	2	1	1	1	3	7	30	1	1	4	4	3	4	5	1	5
62819	1	35	2	4	628	9	3	19	1	2	1	1	2	1	2	1		1	65	158	1	2	2	3	1	1	3	2	2	2	3	3	2	1	1	1	1	3	9	0	1	4	2	4	3	1	4	2	1
80505	1	35	3	4	805	11	3	5	1	2	1	1	2	1	2	1		1	65	158	1	2	2	3	1	3	3	2	7	3	2	1	2	2	2	1	1	2	9	0	1	1	4	4	4	2	4	2	1
59334	3	28	2	4	593	18	3	34	1	2	1	1	2	1	2	1		1	65	158	1	3	2	1	1	1	3	1	1	3	1	1	2	2	2	1	1	3	8	0	1	1	4	4	2	1	5	2	1
62036	1	33	2	4	620	9	3	36	1	2	1	1	1	1	2	1		1	65	158	1	2	2	8	1	1	3	2	7	4	4	1	1	2	2	1	1	3	8	0	1	1	3	4	2	2	3	1	2
70931	1	12	3	6	709	18	3	31	1	2	1	1	3	3	1	4		2	65	158	1	3	2	3	8	1	3	2	5	6	2	1	2	2	2	1	1	2	7	30	1	1	4	4	4	2	4	2	1
77125	3	28	3	5	771	18	3	25	1	2	1	1	2	1	2	2		1	65	158	1	3	2	1	1	3	2	1	6	3	3	2	2	2	2	1	1	2	7	40	1	1	4	2	3	4	4	2	1
32926	1	33	1	3	329	15	3	26	1	2	1	2	2	2	1	2		1	65	157	1	2	2	4	2	1	3	1	1	2	1	2	2	2	2	1	1	1	8	30	1	1	4	4	3	2	4	2	1
78912	1	32	3	4	789	17	3	12	1	2	1	1	1	6	2	2		1	65	157	1	1	2	1	8	1	3	7	1	6	4	1	2	2	2	2	1	2	63	80	1	1	4	4	4	2	5	2	1
72715	2	17	3	6	727	22	3	15	1	2	1	1	2	3	1	1		1	65	157	1	2	2	6	2	5	4	2	3	3	2	3	1	1	2	1	1	3	10	0	1	1	3	4	2	4	4	2	2
81902	1	39	3	6	819	26	3	2	1	2	1	1	3	4	1	2		1	65	157	1	4	2	8	8	1	3	7	7	2	2	1	2	2	2	1	1	2	9	0	1	1	4	4	4	2	1	2	1
79820	3	34	3	4	798	9	3	20	1	2	1	1	1	6	1	2		1	65	156	1	4	2	4	8	1	3	3	3	2	3	3	2	2	2	1	1	2	8	0	1	1	3	4	4	2	1	2	1
75226	3	23	3	4	752	27	3	26	1	2	1	1	1	2	2	1		2	65	155	1	2	2	7	3	2	3	7	6	3	3	2	2	2	2	1	1	2	7	30	1	1	4	3	3	2	5	1	2
18721	2	19	1	1	187	9	3	21	1	1	1	1	3	3	2	1		1	66	172	1	4	2	7	8	2	3	4	2	1	1	1	2	2	2	1	1	3	10	40	1	1	2	4	4	1	5	2	1
33919	3	34	1	1	339	11	3	19	1	1	1	1	3	4	1	2		1	66	170	1	3	2	1	8	6	3	1	1	2	2	1	2	2	2	1	1	1	8	5	1	1	4	4	4	2	4	2	1
11910	1	12	1	1	119	16	3	10	1	1	1	1	2	2	2	2		3	66	169	1	4	2	3	2	3	5	3	3	3	2	2	2	2	2	1	1	2	9	30	1	1	4	4	4	2	4	2	1
12320	2	13	1	2	123	17	3	20	1	1	1	1	2	2	1	2		1	66	169	1	3	2	4	2	3	3	2	1	1	3	1	2	2	2	1	1	2	8	0	1	1	4	4	2	2	3	2	1
33936	3	34	1	1	339	11	3	36	1	1	1	1	6	6	1	2		1	66	169	2	3	3	8	6	1	4	1	3	3	2	2	2	2	2	1	1	2	7	30	1	1	1	4	4	2	6	2	1
13709	1	14	1	2	137	22	3	9	1	1	1	1	3	2	2	2		1	66	168	1	6	2	8	4	2	4	3	3	2	3	2	1	2	2	1	1	3	9	30	1	1	4	4	4	4	5	2	1
14708	2	15	1	2	147	16	3	8	1	1	1	1	2	2	2	2		3	66	168	1	2	2	6	4	5	4	1	2	1	3	2	2	1	2	1	1	2	8	0	1	1	4	3	4	2	3	1	2
19020	2	19	1	2	190	23	3	20	1	1	1	1	1	1	2	2		1	66	168	1	2	2	8	5	8	4	1	5	3	2	2	2	1	1	2	2	3	10	25	1	2	4	4	5	2	3	1	2
21035	3	21	1	2	210	27	3	35	1	1	1	1	1	1	2	2		1	66	168	2	2	2	1	8	3	3	5	3	3	1	1	2	2	2	1	1	3	10	0	1	1	4	4	4	2	2	2	1
25104	1	25	1	1	251	15	3	4	1	1	1	1	2	1	2	1		1	66	168	1	1	3	3	1	1	4	1	7	2	2	2	2	2	2	1	1	3	7	20	1	1	4	3	5	1	5	2	1
11206	1	12	1	2	112	19	1	6	1	1	1	1	4	4	1	2		1	66	168	1	2	2	8	3	8	3	2	1	3	2	3	1	2	2	1	1	1	6	0	1	1	4	4	4	4	2	2	1
21713	2	22	1	2	217	8	3	13	1	2	1	1	2	1	2	2		3	66	167	1	3	2	5	6	1	4	3	2	3	2	2	2	2	2	1	1	2	8	30	1	1	3	4	4	2	1	2	1
62848	1	35	2	4	628	9	3	48	1	2	1	1	2	1	2	2		1	66	167	1	3	2	1	3	1	3	1	3	3	1	1	2	2	2	1	1	1	6	30	1	1	1	3	3	2	5	2	1
58104	3	26	2	4	581	8	3	4	1	1	1	2	2	3	1	2		1	66	166	1	3	2	4	6	3	3	7	7	3	4	3	2	2	2	1	1	1	9	0	1	1	4	4	4	2	5	2	1
33513	1	33	1	3	335	28	3	13	1	1	1	1	6	2	1	2		1	66	166	1	4	2	1	1	1	3	4	7	1	2	3	1	1	1	3	1	3	8	30	1	1	4	4	4	4	1	1	8
59316	3	28	2	4	593	18	3	16	1	1	1	1	3	1	1	1		1	66	166	1	3	2	4	1	4	3	3	7	2	2	2	2	2	2	1	1	2	11	0	1	1	4	4	4	2	5	1	1
60028	1	30	2	4	600	27	3	28	1	2	1	1	4	1	1	1		1	66	166	1	3	2	1	8	1	3	1	1	4	2	2	2	2	2	1	1	2	8	0	1	1	3	4	3	1	6	2	1
50411	3	11	2	5	504	27	3	11	1	1	1	1	5	4	1	4		1	66	166	1	3	2	7	8	3	4	1	2	2	2	1	2	2	2	1	1	2	8	0	1	1	4	4	4	1	5	2	1
55415	3	21	2	4	554	26	1	15	1	2	1	1	2	2	2	2		1	66	166	1	3	2	1	1	4	3	7	7	3	3	3	2	2	2	1	1	3	8	0	1	1	4	3	4	2	3	1	4
14119	2	15	1	1	141	18	3	19	1	1	1	1	4	4	1	2		1	66	165	1	2	2	8	8	1	4	7	3	4	5	4	2	2	2	1	1	3	5	30	1	1	4	4	4	1	4	2	1
36816	1	37	1	1	368	10	3	16	1	1	1	1	2	1	2	3		3	66	165	1	2	2	1	1	2	3	5	2	4	4	2	2	2	2	1	1	2	10	1	2	1	3	3	2	2	5	2	1
59209	2	28	2	4	592	11	3	9	1	2	1	1	2	2	1	1		1	66	165	1	3	2	3	8	1	3	1	1	3	3	2	2	2	2	1	1	2	8	0	1	1	4	3	2	2	4	1	2
29739	1	30	1	1	297	2	3	39	1	1	1	1	2	4	2	2		1	66	164	1	2	2	3	6	2	4	2	3	1	1	2	2	2	2	1	1	2	11	30	1	1	4	3	3	1	4	2	1
21135	3	21	1	1	211	27	3	35	1	1	1	1	2	2	2	2		3	66	164	1	2	2	6	1	3	4	2	2	2	1	1	2	2	2	1	1	2	9	0	1	1	4	4	4	2	4	2	1
12830	2	13	1	2	128	15	1	30	1	1	1	1	2	2	2	2		3	66	164	1	3	2	4	1	3	3	3	3	3	2	2	2	2	2	1	1	2	9	30	1	1	4	3	3	2	5	2	1
59041	1	28	2	4	590	5	3	41	1	2	1	1	3	1	2	1		1	66	164	1	2	2	1	1	1	3	1	1	2	3	2	2	2	2	1	1	1	8	0	1	1	4	4	4	2	5	2	1
65312	1	40	2	4	653	23	3	12	1	2	1	1	1	2	2	1		1	66	164	1	3	2	7	7	2	3	1	1	3	3	2	2	2	2	1	1	3	8	0	1	1	4	4	3	2	4	1	2
63138	1	35	2	6	631	10	3	38	1	1	1	4	2	6	1	1		1	66	164	1	2	2	5	1	4	3	2	4	4	4	4	1	1	2	1	1	3	10	0	2	1	2	3	3	4	3	1	2
33806	3	34	1	2	338	8	3	6	1	1	1	1	2	2	2	2		1	66	163	1	1	2	5	4	4	4	1	1	3	3	2	2	1	2	1	1	3	5	27	1	3	3	4	4	4	4	2	1
54819	5	20	2	5	548	25	3	19	1	2	1	1	2	2	2	1		1	66	163	1	1	2	1	2	2	3	1	1	3	2	1	2	2	2	1	1	2	8	0	1	1	4	4	2	1	5	2	1
72513	2	16	3	5	725	2	3	13	1	2	4	1	3	3	1	1		1	66	163	1	2	2	1	8	1	3	1	5	1	1	1	2	2	2	1	1	3	9	0	1	1	4	4	4	1	6	2	1
80315	1	35	3	5	803	11	3	15	1	2	1	2	2	1	1	2		1	66	163	1	4	2	1	8	1	2	1	1	6	3	2	2	2	1	2	1	3	7	0	1	1	4	4	3	4	2	1	2
27209	4	27	1	1	272	12	3	9	1	1	1	1	3	4	1	2		1	66	162	1	1	2	8	8	8	4	1	1	3	2	3	2	2	2	1	1	2	6	30	1	1	4	4	4	1	5	2	1
11627	1	12	1	1	116	19	2	27	1	2	1	1	3	3	2	2		3	66	162	1	1	2	1	4	8	4	1	4	1	2	1	2	2	2	1	1	2	9	30	1	1	4	4	4	1	2	2	1
30921	1	31	1	1	309	8	3	21	1	2	1	1	6	6	2	2		1	66	162	1	4	2	5	8	2	4	1	1	2	1	2	2	2	2	1	1	2	9	10	1	1	3	4	4	1	6	2	1
57426	1	25	2	4	574	4	3	26	1	2	1	1	3	2	2	1		2	66	162	1	2	3	8	8	5	3	1	1	3	2	3	2	2	2	1	1	1	8	0	1	1	4	4	3	2	5	2	1
61406	1	32	2	4	614	15	3	6	1	2	1	1	2	2	2	2		1	66	162	1	4	2	1	2	1	3	1	2	3	2	2	2	2	2	1	1	3	8	0	1	1	4	3	3	2	6	1	4
64909	1	39	2	5	649	2	3	9	1	2	1	1	2	1	2	1		1	66	162	1	4	2	1	8	1	3	1	2	3	3	1	2	2	2	1	1	2	7	30	1	1	4	4	4	4	4	2	1
19824	5	20	1	1	198	19	3	24	1	1	1	1	2	1	2	4		3	66	161	1	3	2	3	6	1	3	5	5	3	4	3	2	2	2	1	1	2	5	0	1	1	4	4	3	1	3	2	1
57943	3	26	2	6	579	9	3	43	1	2	1	2	4	4	1	2		1	66	161	1	2	2	8	1	8	3	2	3	2	2	3	2	2	2	1	1	3	7	30	2	1	4	4	4	2	4	2	1
35341	1	35	1	3	353	9	3	41	1	1	1	1	3	3	2	2		1	66	160	1	3	2	3	1	1	1	1	7	2	2	1	1	2	2	1	1	3	10	0	1	1	4	4	4	1	5	2	1
16720	2	17	1	3	167	30	3	20	1	1	1	2	3	6	1	2		1	66	160	1	4	2	1	1	1	3	3	5	2	1	1	2	2	2	1	1	3	9	10	1	1	4	4	3	1	5	2	1
30803	1	31	1	3	308	8	3	3	1	2	1	1	6	4	2	2		1	66	159	1	3	2	3	6	1	4	1	1	2	2	2	2	1	2	1	1	1	6	40	1	1	4	4	4	2	4	2	1
30532	1	30	1	3	305	3	3	32	1	2	1	1	2	6	1	2		1	66	159	1	3	1	4	6	1	3	2	4	3	2	1	2	2	2	1	1	2	13	15	1	1	4	1	3	4	6	2	1
80521	1	35	3	4	805	11	3	21	1	2	1	1	3	1	2	2		1	66	159	1	4	2	4	1	3	3	4	4	3	2	1	2	2	2	1	1	2	9	0	1	1	4	4	4	2	1	2	1
55204	3	21	2	6	552	26	3	4	1	2	1	1	3	1	1	1		1	66	159	1	2	2	2	3	1	3	1	1	3	3	1	2	2	2	1	1	1	7	0	1	1	4	3	3	4	4	2	1
24218	1	24	1	3	242	12	3	18	1	2	1	1	4	3	2	2		1	66	158	1	1	2	8	1	1	3	1	3	2	2	1	2	1	2	1	1	1	7	0	1	1	4	4	4	4	5	2	1
63649	2	36	2	4	636	22	3	49	1	2	1	1	2	3	1	1		1	66	158	1	4	2	6	7	2	3	1	1	3	2	1	2	2	2	1	1	1	9	30	1	1	4	4	3	2	5	2	1
65527	1	40	2	5	655	23	3	27	1	2	1	1	2	2	2	1		1	66	158	1	3	2	6	2	1	3	1	1	2	3	2	2	2	2	1	1	3	8	30	1	1	4	4	4	2	3	2	1
14121	2	15	1	1	141	18	3	21	1	1	1	1	4	5	1	2		3	67	172	1	2	2	5	1	1	4	1	1	1	3	5	2	1	2	1	1	1	9	20	1	1	4	4	4	2	5	2	1
14921	2	15	1	1	149	16	3	21	1	1	1	1	6	1	2	2		1	67	170	1	2	2	8	3	8	4	1	2	2	1	1	2	2	2	1	1	2	9	30	1	1	4	4	3	2	4	2	1
29828	1	30	1	2	298	25	3	28	1	1	1	1	2	1	1	4		3	67	170	1	2	2	8	8	8	2	1	6	2	5	2		2	2	1	1	2	6	0	1	3	4	5	4	2	2	2	2
33721	3	34	1	1	337	8	3	21	1	1	1	1	2	1	1	2		1	67	170	2	1	3	5	2	2	4	4	2	1	4	4	1	2	2	1	1	3	9	10	1	1	4	4	2	2	4	2	1
38117	1	38	1	3	381	12	3	17	1	1	1	1	2	2	2	4		2	67	170	1	2	2	3	8	8	3	6	5	1	3	1	2	2	2	1	1	2	10	0	1	1	4	4	4	2	2	2	1
29435	4	29	1	1	294	28	3	35	1	2	1	1	3	3	2	2		1	67	168	1	1	2	4	3	3	4	2	5	2	4	4	1	2	2	1	1	3	1	10	1	2	4	5	5	2	5	2	1
38329	1	38	1	3	383	23	3	29	1	2	1	1	4	4	1	1		1	67	168	1	2	2	1	2	1	3	1	1	1	1	1	2	2	2	1	1	1	8	30	1	1	4	4	2	1	5	2	1
57208	1	25	2	4	572	5	3	8	1	1	1	1	2	2	1	1		1	67	168	1	1	2	1	1	6	3	1	1	1	2	3	2	2	2	1	1	1	7	30	1	1	4	4	3	4	4	2	1
39318	1	39	1	2	393	10	3	18	1	1	1	1	3	3	1	2		1	67	167	1	1	2	1	1	1	4	1	1	1	3	5	2	2	2	1	1	3	6	60	1	1	4	4	4	1	6	1	1
39319	1	39	1	2	393	10	3	19	1	1	1	1	2	2	1	2		1	67	167	1	1	2	1	1	1	4	1	1	1	1	1	2	2	2	1	1	3	8	0	1	1	4	4	2	2	5	1	3
57723	1	25	2	6	577	4	3	23	1	2	1	3	2	2	2	1		1	67	167	1	2	2	5	1	1	4	1	1	3	3	3	2	1	1	1	1	1	6	30	1	1	3	4	4	2	3	2	2
52140	2	15	2	5	521	22	3	40	1	2	1	1	3	3	1	1		1	67	167	1	4	2	6	1	2	4	1	1	2	2	2	2	2	2	1	1	2	7	30	1	1	4	4	4	1	5	2	1
22806	3	23	1	3	228	27	3	6	1	2	1	1	2	2	2	2		1	67	166	1	4	2	1	6	1	1	4	5	1	2	2	1	1	1	3	3	2	8	0	1	1	4	4	4	4	3	2	1
60228	1	30	2	5	602	26	3	28	1	1	1	1	1	2	1	1		1	67	166	1	2	2	8	1	8	3	1	1	4	5	4	2	1	1	1	1	1	7	30	1	1	1	4	4	2	4	2	1
26925	4	27	1	1	269	8	3	25	1	2	1	1	3	2	2	1			67	165	1	4	2	1	1	4	4	1	1	2	2	1	2	2	2	1	1	1	8	0	1	1	4	4	4	1	5	2	1
78929	1	32	3	4	789	17	3	29	1	1	1	1	2	1	2	1		1	67	165	1	1	2	2	4	3	2	1	3	3	3	2	1	2	2	3	1	3	10		1	2	1	1	1	2	5	1	1
50642	1	12	2	4	506	15	2	42	1	2	1	1	4	4	1	1		2	67	165	1	2	2	3	3	3	3	1	1	4	4	1	2	1	2	1	1	1	7	0	1	1	4	4	4	2	5	1	2
77506	4	29	3	4	775	3	3	6	1	2	1	1	1	2	1	1		1	67	165	1	2	2	2	1	1	3	1	7	3	3	2	2	2	2	1	1	1	8	10	4	4	3	4	2	2	4	2	1
57229	1	25	2	4	572	5	3	29	1	2	1	1	3	2	1	1		2	67	164	1	4	2	5	1	1	3	1	7	3	3	1	2	1	2	1	1	2	7	30	1	1	4	4	3	4	3	2	1
13844	1	14	1	2	138	16	3	44	1	2	1	1	2	1	1	1		1	67	163	1	3	3	8	1	8	3	1	4	3	3	2	2	2	2	1	1	2	10	0	1	1	4	4	4	2	4	2	1
71933	2	15	3	4	719	24	3	33	1	2	1	1	3	2	2	1		1	67	163	1	2	2	8	8	1	3	3	7	2	4	2	2	2	2	1	1	3	8	0	1	1	4	4	4	2	4	2	1
70411	3	11	3	5	704	17	1	11	1	2	1	1	2	3	2	2		1	67	163	1	2	2	4	8	3	3	1	2	4	4	2	1	2	2	1	1	2	5	0	2	3	1	4	3	2	4	2	1
54538	2	19	2	6	545	10	3	38	1	2	1	2	2	2	2	1		1	67	163	1	2	2	8	8	8	2	1	7	2	4	2	2	2	2	1	1	3	0	0	1	1	4	4	4	4	5	2	2
77019	4	27	3	5	770	8	3	19	1	2	1	1	2	2	2	2		1	67	163	1	2	2	2	1	1	3	3	2	3	2	2	2	2	2	1	1	3	9	0	1	1	4	3	4	2	5	2	1
16505	1	17	1	1	165	7	3	5	1	1	1	1	3	6	1	2		1	67	162	1	2	2	4	6	2	4	7	7	2	3	1	2	1	2	1	1	2	11	11	1	1	4	4	4	2	4	1	2
51313	1	13	2	5	513	25	3	13	1	2	1	1	4	4	1	5	ÖÜÄ©¼ÒÀï£¬Æ½Ê±ËÞÉá	2	67	162	1	3	2	3	1	3	3	1	1	3	2	4	2	2	2	1	1	2	7	0	1	1	4	4	4	2	5	2	1
26508	1	26	1	1	265	18	3	8	1	1	1	1	2	1	1	2		1	67	161	1	1	2	8	8	1	4	1	1	1	1	1	2	2	2	1	1	3	9	59	1	1	4	4	4	2	3	2	1
55922	2	22	2	5	559	10	3	22	1	2	1	1	1	1	2	2		1	67	160	1	1	3	1	8	1	3	4	5	6	3	2	2	2	2	1	1	2	0	10	1	1	3	4	3	2	6	2	1
63921	1	37	2	4	639	5	3	21	1	2	1	1	2	2	2	1		1	67	160	1	1	2	1	1	1	3	4	7	3	3	3	2	2	2	1	1	2	7	30	1	1	3	4	4	2	5	2	1
73734	2	19	3	5	737	9	3	34	1	1	1	1	2	2	2	1		2	67	160	1	1	2	8	8	4	8	1	6	2	2	2	2	2	2	1	1	3	8	12	1	1	3	3	3	2	3	1	2
53526	2	17	2	6	535	24	3	26	1	2	1	1	2	1	1	1		1	67	160	1	2	2	7	1	1	3	1	1	4	4	3	1	1	2	1	1	3	5	0	2	1	4	4	4	2	3	2	1
75823	1	25	3	4	758	4	3	23	1	2	1	2	3	3	2	1		1	67	158	1	3	2	2	1	1	3	1	7	3	2	2	2	2	2	1	1	2	11	0	1	1	4	4	4	2	4	2	1
25802	3	26	1	1	258	8	3	2	1	1	1	1	3	3	1	2		1	68	175	1	3	2	8	8	4	2	1	1	1	1	1	1	2	2	1	1	3	4	76	1	1	4	4	4	2	1	2	1
29923	1	30	1	2	299	28	3	23	1	1	1	2	2	6	2	2		1	68	173	1	2	2	8	6	4	4	2	3	2	2	1	2	2	2	1	1	3	8	45	1	1	3	4	4	2	5	2	1
24420	1	24	1	1	244	15	3	20	1	1	1	1	6	6	2	2		3	68	173	1	4	2	6	6	2	2	2	1	1	1	1	2	1	2	1	1	2	9	30	2	1	4	3	4	2	4	2	1
31908	3	32	1	2	319	24	3	8	1	1	1	1	2	3	2	1		1	68	173	1	2	2	5	1	3	4	1	3	2	2	2	1	2	2	1	1	1	7	40	1	1	4	4	3	1	5	2	1
39008	1	39	1	2	390	11	3	8	1	1	1	1	2	1	2	2		1	68	173	1	4	2	3	8	3	4	4	5	1	1	1	2	2	2	1	1	3	10	12	1	1	4	4	5	1	6	2	1
38912	1	39	1	1	389	11	3	12	1	1	1	1	3	2	1	2		1	68	170	1	1	2	6	6	3	4	2	1	3	2	1	2	2	2	1	1	1	10	30	1	1	4	4	4	2	4	1	2
13614	1	14	1	2	136	24	3	14	1	1	1	1	2	2	1	2		1	68	170	1	4	2	1	8	8	3	3	2	2	1	1	2	2	2	1	1	2	9	30	1	1	4	4	4	1	5	2	1
22314	1	23	1	2	223	25	3	14	1	1	1	1	2	2	1	2		1	68	170	1	4	2	8	6	4	3	2	2	2	2	2	2	2	2	1	1	2	9	30	1	1	4	4	4	2	4	2	1
37518	1	37	1	3	375	8	3	18	1	1	1	1	2	1	1	1		1	68	170	1	3	2	6	6	5	4	1	1	3	1	1	2	2	2	1	1	2	9	30	1	1	4	4	3	2	3	2	1
81505	1	38	3	4	815	17	1	5	1	1	1	3	3	2	2	2		1	68	170	1	2	2	4	4	5	4	1	6	3	1	2	2	2	2	1	1	2	10	0	1	1	4	5	5	2	6	2	1
27845	1	28	1	3	278	12	3	45	1	1	1	1	2	2	2	2		1	68	170	1	2	2	8	1	1	3	1	1	2	1	1	2	2	2	1	1	2	8	0	1	1	4	4	2	1	1	2	1
20920	3	21	1	2	209	26	3	20	1	2	1	1	4	4	1	1		1	68	169	1	2	2	4	1	4	4	1	1	2	2	2	2	2	2	1	1	2	8	30	1	1	4	4	3	1	5	2	1
15701	2	16	1	3	157	26	3	1	1	1	1	1	2	2	1	1		1	68	169	1	2	2	2	1	3	4	1	7	3	2	1	2	2	2	1	1	3	7	20	1	1	4	4	3	4	3	2	1
23108	1	23	1	1	231	3	3	8	1	2	1	1	2	2	1	2		1	68	169	1	4	2	1	6	4	4	1	6	3	2	2	1	1	2	1	1	3	12	30	1	1	4	3	2	3	5	2	1
37805	1	38	1	3	378	18	3	5	1	2	1	1	2	1	2	1		1	68	169	1	2	2	6	2	1	4	5	6	2	2	2	2	2	2	1	1	2	7	0	1	1	3	3	5	4	4	2	1
30325	1	30	1	1	303	2	3	25	1	1	1	1	3	3	1	1		1	68	168	2	2	2	6	1	1	3	4	5	2	1	1	2	2	2	1	1	2	10	15	1	1	4	4	3	1	5	2	1
14136	2	15	1	1	141	18	3	36	1	1	1	1	3	2	1	2		1	68	168	1	2	2	2	1	1	4	3	3	1	2	1	2	2	2	1	1	3	10	0	1	1	3	4	4	2	1	2	1
29119	4	29	1	3	291	9	3	19	1	2	1	1	3	1	2	1		3	68	168	1	3	2	2	1	1	1	1	2	3	3	2	2	2	2	1	1	2	7	30	1	1	4	3	2	1	5	2	1
74921	2	22	3	5	749	17	3	21	1	2	1	2	2	2	1	2		1	68	168	1	2	2	4	1	1	3	4	7	3	2	2	2	2	2	1	1	3	10	0	3	1	4	3	4	4	3	2	1
55834	2	22	2	6	558	10	3	34	1	1	1	1	3	1	2	1		1	68	168	1	2	2	6	1	1	3	1	5	3	2	3	2	2	2	1	1	2	8	0	1	1	4	3	2	2	6	2	1
50708	1	12	2	6	507	15	1	8	1	2	1	1	4	3	2	1		1	68	168	1	2	2	1	1	1	3	1	6	3	2	1	2	2	2	1	1	2	8	30	1	1	4	3	3	2	5	2	1
58847	4	27	2	6	588	12	3	47	1	2	1	1	2	2	2	1		1	68	167	1	2	2	1	1	8	3	2	1	2	2	2	2	2	2	1	1	3	7	30	1	1	4	4	4	1	5	2	1
17222	3	18	1	2	172	10	3	22	1	2	1	1	5	4	1	2		1	68	166	1	2	2	4	8	2	4	1	1	2	3	1	2	1	2	1	1	2	8	32	1	1	4	4	4	1	4	2	1
11531	1	12	1	3	115	12	2	31	1	1	1	3	3	3	2	2		3	68	166	2	6	2	6	6	7	4	1	3	3	2	2	2	2	2	1	1	2	6	30	1	1	3	4	3	2	5	2	1
76541	3	26	3	4	765	10	3	41	1	2	1	1	2	1	2	1		3	68	166	1	3	2	4	6	7	3	2	3	2	1	3	2	2	2	1	1	2	9		1	1	3	4	3	2	5	2	1
76723	4	27	3	4	767	17	3	23	1	2	1	1	3	2	2	1		1	68	166	2	3	2	3	1	1	3	3	6	3	1	1	2	2	2	1	1	2	8	0	1	1	3	4	4	2	5	2	1
74323	3	21	3	6	743	26	3	23	1	1	1	1	1	2	2	1		2	68	166	1	1	2	8	6	2	2	2	6	3	4	3	1	1	2	1	1	3	6	0	1	1	4	4	5	4	1	1	8
70416	3	11	3	5	704	17	2	16	1	2	1	1	1	2	2	2		1	68	166	1	3	3	8	3	3	3	3	6	1	2	3	1	1	1	1	1	1	6	0	1	2	2	4	2	2	3	2	1
22926	1	23	1	2	229	2	3	26	1	2	1	1	2	2	1	2		1	68	165	1	3	1	3	6	2	4	1	2	3	3	2	1	2	2	1	1	2	6	30	1	1	4	3	3	2	5	2	1
61718	2	33	2	5	617	4	3	18	1	2	1	1	2	2	1	1		1	68	165	1	3	2	6	1	1	3	1	4	3	4	2	2	2	2	1	1	3	9	0	1	1	3	4	3	2	6	2	1
70301	3	11	3	4	703	17	2	1	1	2	1	1	2	1	2	2		2	68	165	1	2	2	6	6	1	3	2	2	2	2	1	2	2	2	1	1	2	6	0	2	1	3	4	4	2	4	1	2
61202	3	32	2	5	612	23	3	2	1	2	1	1	4	4	1	1		2	68	165	1	2	2	3	1	1	2	1	1	3	2	2	2	2	2	1	1	3	8	0	1	1	4	5	5	1	5	2	1
11613	1	12	1	1	116	19	1	13	1	2	1	1	4	4	1	2		1	68	164	1	2	2	8	8	3	4	3	1	2	2	1	2	2	2	1	1	1	9	30	1	1	4	4	2	1	5	2	1
17719	3	18	1	1	177	17	3	19	1	2	1	1	2	2	1	2		1	68	163	1	2	3	6	8	1	4	2	2	3	3	2	2	2	2	1	1	1	7	10	1	1	4	4	3	2	3	2	1
27038	4	27	1	2	270	10	3	38	1	1	1	1	4	3	2	1		3	68	163	1	1	2	4	1	2	4	1	2	1	1	1	2	2	2	1	1	2	8	30	1	1	4	4	4	1	5	2	1
21005	3	21	1	2	210	27	3	5	1	2	1	2	2	1	1	2		1	68	162	2	2	2	4	2	1	3	6	4	3	2	2	1	2	2	1	1	2	8	30	1	1	3	4	4	2	4	2	1
30140	1	30	1	2	301	26	3	40	1	2	1	1	3	3	2	2		1	68	162	1	1	2	6	6	1	4	1	2	3	3	2	2	2	2	1	1	2	7	30	1	1	4	4	4	2	5	2	1
10924	3	11	1	3	109	9	3	24	1	1	1	1	3	3	1	2		1	68	162	1	2	2	4	8	1	3	1	1	2	1	1	2	2	2	1	1	3	8	0	1	1	4	3	3	2	5	2	1
58714	4	27	2	5	587	11	3	14	1	2	1	1	4	4	1	2		1	68	162	1	2	2	8	8	4	4	2	4	3	2	2	2	2	2	1	1	1	8	30	1	1	4	4	2	2	3	2	1
76345	3	26	3	6	763	10	3	45	1	2	1	1	1	2	2	1		2	68	162	1	2	2	1	3	1	3	3	4	3	3	2	2	2	2	1	1	3	7	0	1	1	3	4	4	1	6	2	1
59020	1	28	2	4	590	5	3	20	1	1	1	1	3	2	2	1		1	68	160	1	4	2	4	1	1	4	1	1	3	2	1	2	2	2	1	1	1	8	0	1	1	4	4	4	2	3	2	1
53804	3	18	2	5	538	22	3	4	1	2	1	1	5	4	2	2		1	68	160	1	3	2	7	1	1	3	1	1	3	2	1	2	2	2	1	1	3	7	0	1	1	4	4	2	1	5	2	1
79005	1	32	3	4	790	24	3	5	1	2	1	1	2	2	2	1		2	68	159	1	3	2	1	1	1	3	7	1	2	4	3	2	1	2	1	1	2	4	0	1	1	4	4	4	4	4	2	1
57217	1	25	2	4	572	5	3	17	1	2	1	1	3	2	1	1		2	68	158	1	4	2	1	1	1	3	1	1	3	1	1	2	2	2	1	1	3	7	30	1	1	4	3	4	4	4	2	1
63027	1	35	2	4	630	18	3	27	1	2	1	1	1	1	2	1		1	68	158	1	1	2	2	3	1	3	2	3	4	2	3	2	1	2	1	1	2	7	30	1	1	4	4	3	1	4	2	1
81815	1	38	3	6	818	16	3	15	1	2	1	4	2	2	1	1		2	68	158	1	2	2	8	3	3	3	1	3	2	2	1	2	2	2	1	1	1	8	0	1	1	4	3	3	2	6	2	1
37705	1	38	1	1	377	18	3	5	1	1	1	1	2	2	2	1		1	69	175	1	2	3	6	5	6	3	4	6	3	2	2	2	2	2	1	1	1	10	30	1	1	4	3	2	1	6	2	1
20633	3	21	1	2	206	9	3	33	1	1	1	1	3	4	1	2		1	69	172	1	1	2	4	1	2	4	2	1	2	1	1	2	2	2	1	1	1	8	30	1	1	4	4	4	1	5	2	1
21205	2	22	1	3		9	3		1	1	1	1	2	2	2	4		3	69	171	1	3	2	8	1	3	3	3	4	2	4	2	2	1	2	1	1	2	7	0	1	1	4	3	4	2	4	2	1
16907	2	17	1	3	169	17	3	7	1	1	1	1	2	2	2	1		3	69	170	1	3	2	8	1	3	4	7	7	2	2	2	1	2	2	2	1	3	8	0	1	1	4	4	3	1	5	1	4
78127	1	30	3	4	781	27	3	27	1	1	1	1	3	3	2	1		1	69	170	1	5	2	5	1	6	5	7	2	3	2	3	2	2	2	1	1	3	9	30	1	1	4	4	4	2	4	2	2
72127	2	15	3	6	721	1	3	27	1	1	1	1	2	2	2	1		3	69	169	1	2	2	8	3	6	2	3	6	1	2	2	2	2	2	1	1	1	10	0	1	1	4	3	3	2	4	1	2
33729	3	34	1	1	337	8	3	29	1	2	1	1	2	2	2	2		1	69	168	1	1	2	2	1	1	4	1	1	2	1	1	2	2	2	1	1	2	8	0	1	1	4	4	4	2	1	2	1
37634	1	37	1	1	376	9	3	34	1	1	1	1	2	1	2	2		3	69	168	1	1	2	8	2	4	3	4	2	3	4	3	1	1	2	1	1	2	9	0	1	1	4	3	4	2	6	2	1
82208	1	39	3	4	822	26	3	8	1	1	1	1	3	2	1	1		1	69	168	1	2	2	3	3	3	2	1	4	3	3	3	1	2	2	1	1	1	8	30	1	1	4	4	4	2	5	2	2
60920	1	31	2	6	609	4	3	20	1	1	1	1	2	2	1	1		3	69	168	1	2	2	3	1	1	3	1	5	3	3	1	2	2	2	1	1	2	8	30	1	1	4	4	4	2	4	1	4
11610	1	12	1	1	116	19	1	10	1	1	1	1	4	5	1	2		1	69	165	1	6	2	2	1	1	4	1	1	3	1	1	2	2	2	1	1	2	9	0	1	1	4	4	4	2	4	2	1
39718	1	40	1	1	397	18	3	18	1	1	1	1	2	2	1	1		1	69	165	1	1	2	5	1	2	4	1	1	2	1	1	2	2	2	1	1	3	10	0	1	1	4	4	4	2	5	2	1
30040	1	30	1	2	300	3	3	40	1	1	1	1	2	2	1	2		3	69	165	1	2	2	1	8	1	3	2	3	2	1	1	2	2	2	1	1	2	8	0	1	1	4	4	2	1	5	2	1
16404	2	17	1	2	164	27	3	4	1	1	1	1	2	2	1	2		1	69	165	1	4	3	5	8	2	4	2	1	3	3	3	2	2	2	1	1	3	8	30	1	1	4	4	3	3	3	2	1
39829	1	40	1	2	398	18	3	29	1	1	1	1	2	3	2	2		1	69	165	1	1	2	3	6	1	4	7	5	2	3	3	2	2	2	1	1	2	8	0	1	1	4	4	3	1	5	2	1
30035	1	30	1	2	300	3	3	35	1	2	1	1	1	1	1	2		1	69	165	1	1	2	3	5	1	3	1	3	2	2	1	2	2	2	1	1	3	8	30	1	1	4	4	3	2	6	2	1
78713	1	31	3	4	787	5	3	13	1	2	1	2	3	2	1	2		1	69	165	1	4	2	4	1	1	3	1	3	3	2	3	2	2	2	1	1	2	9	5	1	1	4	4	4	2	4	2	1
19021	2	19	1	2	190	23	3	21	1	2	1	1	2	1	2	1		1	69	164	1	5	2	1	1	1	4	1	2	3	2	2	2	2	2	1	1	2	9	45	1	1	3	2	3	4	5	2	2
78227	1	30	3	5	782	25	3	27	1	2	1	1	3	2	2	1		1	69	162	1	4	2	6	1	1	3	7	7	3	4	3	2	2	1	1	1	1	7	0	1	2	4	4	4	4	3	2	1
22204	2	22	1	3	222	17	3	4	1	1	1	4	2	1	2	2		3	69	161	1	2	2	4	8	6	4	4	4	3	2	1	1	2	2	1	1	3	10	10	1	1	4	4	2	2	5	2	1
78336	1	31	3	6	783	5	3	36	1	2	1	1	2	2	2	1		1	69	157	1	2	2	4	8	1	3	1	4	3	2	2	2	2	2	1	1	1	11	0	1	1	2	4	4	2	4	2	1
20509	3	21	1	1	205	25	3	9	1	1	1	1	2	2	2	1		3	70	177	1	1	2	8	1	3	3	1	4	1	1	1	2	2	2	1	1	2	9	0	1	1	4	4	4	2	5	2	1
14014	1	14	1	1	140	8	3	14	1	1	1	1	2	2	2	1		1	70	176	1	5	2	6	1	8	3	3	3	2	1	1	2	2	2	1	1	2	9	0	1	1	4	4	3	1	4	2	1
28309	1	28	1	1	283	8	3	9	1	1	1	1	2	1	1	4		1	70	176	1	6	2	1	6	1	3	2	2	4	2	2	2	2	2	1	1	3	8	0	3	1	4	4	2	2	2	1	2
28702	4	29	1	1	287	8	3	2	1	1	1	1	4	3	1	2		1	70	176	1	1	2	3	1	3	3	2	1	2	3	1	2	2	2	1	1	2	9	30	1	1	4	4	4	1	5	2	1
35532	1	35	1	1	355	10	3	32	1	1	1	1	6	5	2	2		1	70	175	1	2	2	7	3	1	1	3	1	2	4	3	1	1	1	3	2	2	3	0	1	7	4	3	4	4	1	1	8
25504	1	25	1	2	255	8	3	4	1	1	1	3	6	2	2	1		1	70	175	1	3	2	6	1	1	4	3	4	3	1	1	2	2	2	1	1	2	9	0	1	1	4	3	2	2	4	2	1
22311	1	23	1	2	223	25	3	11	1	1	1	2	2	1	2	2		1	70	175	1	2	2	8	1	8	4	1	4	2	2	1	2	2	2	1	1	3	7	30	2	1	4	4	4	2	4	2	1
32801	1	33	1	2	328	15	3	1	1	1	1	2	2	6	1	1		1	70	175	1	4	1	4	8	4	3	3	4	3	2	1	2	2	2	1	1	3	9	0	1	1	4	2	2	2	2	2	1
14433	2	15	1	2	144	18	3	33	1	1	1	1	3	3	1	2		1	70	175	1	2	2	1	8	8	4	1	2	2	3	3	2	2	2	1	1	3	7	13	1	1	4	4	4	2	4	1	1
27010	4	27	1	2	270	10	3	10	1	1	1	1	3	3	1	1		1	70	175	1	2	2	7	4	8	4	1	1	1	1	1	2	2	2	1	1	2	9	30	1	1	4	4	3	1	5	2	1
14822	2	15	1	2	148	16	3	22	1	1	1	1	2	1	2	2		3	70	174	1	2	2	8	8	8	6	3	3	2	3	4	1	2	2	1	1	1	6	0	1	1	4	1	1	4	5	2	1
15633	2	16	1	3	156	24	3	33	1	1	1	1	2	2	1	2		1	70	174	1	2	2	5	1	2	3	1	1	2	1	1	2	2	2	1	1	2	8	30	1	1	4	3	3	1	5	2	1
16903	2	17	1	3	169	17	3	3	1	1	1	1	2	2	2	1		1	70	174	1	2	2	2	1	1	2	1	7	2	1	2	2	2	2	1	1	1	9	30	1	1	4	3	4	2	4	2	1
16734	2	17	1	3	167	30	3	34	1	1	1	1	3	2	1	2		1	70	174	1	2	2	8	8	1	6	1	1	2	1	1	2	2	2	1	1	2	8	10	1	1	4	4	3	2	4	2	1
20438	3	21	1	2	204	25	3	38	1	1	1	1	2	1	1	2		1	70	174	1	2	2	8	8	6	4	1	1	2	3	2	2	2	2	1	1	1	7	20	1	1	4	4	4	2	3	2	1
24620	1	24	1	2	246	18	3	20	1	1	1	1	3	2	1	2		1	70	174	1	2	2	4	1	4	4	1	1	3	3	2	1	2	2	1	1	2	8	30	1	1	4	4	4	2	4	2	1
31431	1	31	1	2	314	8	3	31	1	1	1	1	2	6	1	2		1	70	173	1	3	2	2	8	8	4	2	7	3	2	1	2	2	2	1	1	2	9	30	1	1	4	4	4	2	4	2	1
40129	1	40	1	2	401	19	3	29	1	1	1	1	1	1	1	2		1	70	173	1	1	2	1	1	3	4	1	7	3	1	1	2	2	2	1	1	2	7	0	1	1	4	4	4	2	5	2	1
30815	1	31	1	3	308	8	3	15	1	1	1	1	3	3	1	2		1	70	173	1	3	2	3	1	1	3	5	5	2	1	1	2	2	2	1	1	3	8	0	1	1	4	4	4	2	4	2	1
34326	3	34	1	3	343	10	3	26	1	1	1	1	3	3	1	2		1	70	173	1	2	1	4	5	4	4	3	2	2	1	1	2	2	2	1	1	3	8	30	1	1	4	3	4	2	4	2	1
29825	1	30	1	2	298	25	3	25	1	1	1	4	2	1	1	2		3	70	172	1	4	2	7	6	4	4	3	4	3	2	1	1	2	2	1	1	2	7	20	1	1	4	4	3	2	4	2	1
25337	1	25	1	2	253	15	3	37	1	1	1	2	2	3	1	2		1	70	172	1	3	2	5	5	3	4	3	4	3	1	1	1	2	2	1	1	3	8	30	1	1	4	4	4	2	3	2	1
26007	3	26	1	3	260	9	3	7	1	2	1	2	2	1	1	2		1	70	172	1	3	2	7	7	6	6	1	2	3	4	2	2	2	2	1	1	2	6	30	1	1	2	4	4	2	2	2	1
22809	3	23	1	3	228	27	3	9	1	1	1	1	5	2	2	2		1	70	172	1	3	2	1	1	1	2	1	1	4	3	1	2	2	2	1	1	2	6	15	1	1	3	3	4	1	1	2	1
22326	1	23	1	2	223	25	3	26	2	1	1	1	3	1	1	2		1	70	172	1	3	2	5	6	1	4	5	6	1	1	1	2	2	2	1	1	3	8	0	1	1	4	3	4	2	4	2	1
24152	1	24	1	3	241	12	2	52	1	1	1	1	6	6	1	2		1	70	172	1	5	2	8	8	8	3	1	4	1	2	1	2	2	2	1	1	2	8	15	1	1	4	4	4	2	1	2	1
39144	1	39	1	3	391	11	3	44	2	1	1	1	3	2	1	2		1	70	172	1	2	3	6	8	8	4	1	4	2	3	2	2	2	2	1	1	2	7	30	1	1	4	4	4	2	5	2	1
40609	1	40	1	3	406	22	3	9	1	1	1	1	2	2	1	1		1	70	172	1	4	2	8	1	3	4	1	1	3	1	1	2	2	2	1	1	1	8	0	1	1	4	4	2	2	5	2	1
78619	1	31	3	4	786	5	3	19	1	1	1	2	2	3	2	1		1	70	172	1	3	2	1	1	2	2	4	6	3	2	1	2	2	2	1	1	2	8	0	1	1	4	4	3	4	3	1	6
20709	3	21	1	3	207	9	3	9	1	1	1	1	3	2	1	2		1	70	172	1	2	2	3	2	6	2	1	1	3	2	1	2	2	2	1	1	2	7	30	1	1	4	4	4	1	6	2	1
53120	2	17	2	4	531	19	3	20	1	1	1	1	2	4	1	1		1	70	172	1	2	2	2	7	1	3	3	2	3	2	1	2	2	2	1	1	2	8	0	1	1	4	3	3	2	5	1	2
58142	3	26	2	4	581	8	3	42	1	1	1	1	2	4	1	2		1	70	172	1	2	2	4	8	5	3	2	4	2	2	2	2	2	2	1	1	2	6	30	1	3	4	3	2	2	3	1	1
81501	1	38	3	4	815	17	1	1	1	1	1	1	2	2	1	1		1	70	172	1	4	2	1	1	1	6	4	7	3	1	1	2	2	2	1	1	2	6	0	1	1	4	2	2	4	1	1	8
27127	4	27	1	1	271	9	3	27	1	1	1	1	6	6	1	2		1	70	171	2	2	2	6	1	1	4	4	1	2	2	2	2	2	2	1	1	2	9	0	1	1	4	4	4	2	4	2	1
39243	1	39	1	1	392	10	3	43	1	1	1	1	4	4	2	1		1	70	171	1	2	2	4	8	3	4	6	7	1	2	1	1	2	2	1	1	2	9	10	1	1	4	4	4	2	5	2	1
17442	3	18	1	1	174	19	3	42	1	1	1	4	4	4	2	2		1	70	171	1	2	2	5	1	4	4	1	2	2	1	1	2	2	2	1	1	2	9	0	1	1	4	4	4	1	5	2	1
78106	1	30	3	4	781	27	3	6	1	1	1	1	2	2	2	1		1	70	171	1	2	2	8	2	3	4	1	7	3	2	2	2	2	2	1	1	3	8	0	2	1	4	4	2	4	5	1	8
74520	3	21	3	5	745	26	3	20	1	1	1	1	3	2	1	2		1	70	171	1	5	2	1	2	2	2	1	5	3	3	2	1	2	2	1	1	2	7	0	1	1	4	4	4	2	4	2	1
80316	1	35	3	5	803	11	3	16	1	1	1	1	2	1	1	1		1	70	171	1	1	2	1	3	4	3	2	6	3	2	1	2	2	2	1	1	2	9	0	1	1	4	4	4	2	5	2	1
70612	1	12	3	4	706	11	3	12	1	2	1	1	4	4	1	2		1	70	171	1	3	2	5	1	3	3	3	3	1	1	1	2	2	2	1	1	2	8	0	1	1	4	4	4	2	4	2	1
10213	3	11	1	1	102	24	3	13	1	1	1	1	6	6	2	2		1	70	170	1	3	2	1	8	4	4	3	5	3	1	4	2	2	2	1	1	3	7	50	1	1	4	4	4	2	5	2	1
21312	2	22	1	1	213	9	3	12	1	1	1	1	3	2	2	2		1	70	170	1	4	2	3	8	2	4	5	1	3	1	1	2	2	2	1	1	1	8	3	1	1	4	3	3	1	5	2	1
29427	4	29	1	1	294	28	3	27	1	1	1	1	1	2	1	2		1	70	170	1	2	2	1	1	1	1	4	2	2	3	3	2	2	2	1	1	3	1	0	1	2	4	2	2	4	4	1	2
33006	2	33	1	3	330	11	3	6	1	1	1	1	2	2	2	2		1	70	170	1	1	2	1	8	1	3	1	1	2	2	1	2	2	2	1	1	1	10	10	1	1	4	4	4	1	5	2	1
40526	1	40	1	1	405	22	3	26	1	2	1	1	2	3	2	1		1	70	170	1	4	2	4	2	4	4	1	1	3	1	2	2	2	2	1	1	2	9	30	1	1	4	4	2	2	5	2	1
38910	1	39	1	1	389	11	3	10	1	1	1	2	2	1	1	2		1	70	170	1	6	2	8	8	8	3	1	2	3	5	2	1	1	1	5	1	3	5	0	1	1	4	4	4	4	5	2	1
21829	2	22	1	2	218	10	3	29	1	1	1	1	4	4	2	2		1	70	170	1	2	2	8	1	8	4	2	1	1	1	1	2	2	2	1	1	1	7	20	1	1	4	3	3	2	4	2	1
28025	1	28	1	2	280	11	3	25	1	1	1	1	3	3	1	2		1	70	170	2	1	2	5	1	3	3	2	1	2	3	2	2	2	2	1	1	2	8	0	1	1	4	4	4	2	5	2	1
32214	3	32	1	2	322	22	1	14	1	1	1	1	2	2	2	2		2	70	170	1	4	2	8	1	5	4	1	1	1	1	1	2	2	2	1	1	1	9	0	1	1	4	4	4	2	4	2	1
38217	1	38	1	2	382	23	3	17	1	1	1	1	2	2	1	1		1	70	170	1	1	3	4	1	4	4	4	5	3	4	2	2	2	2	1	1	3	8	30	1	1	1	4	4	1	5	1	5
14408	2	15	1	2	144	18	3	8	1	2	1	1	6	4	1	2		1	70	170	1	2	2	6	6	2	4	1	3	2	1	1	2	2	2	1	1	2	8	0	1	1	4	3	3	2	1	2	1
13127	1	14	1	2	131	22	3	27	1	2	4	1	2	2	1	2		1	70	170	1	3	2	4	6	3	4	4	4	3	2	1	2	2	2	1	1	2	9	30	1	1	4	4	2	2	5	2	1
34327	3	34	1	3	343	10	3	27	1	2	1	2	3	2	1	2		1	70	170	2	2	2	1	1	1	4	2	1	2	1	1	1	2	2	1	1	3	8	0	1	2	2	4	4	4	5	2	1
19613	2	20	1	3	196	22	3	13	1	1	1	1	2	2	1	1		1	70	170	1	2	2	1	1	1	4	3	5	2	2	2	2	2	2	1	1	1	9	30	1	1	4	3	4	4	5	2	1
19821	5	20	1	1	198	19	3	21	1	1	1	1	2	1	1	2		3	70	170	1	4	2	2	8	1	3	3	7	3	5	2	2	2	2	1	1	3	8	30	1	2	4	4	4	2	1	2	1
24132	1	24	1	3	241	12	2	32	1	1	1	1	3	3	1	2		1	70	170	1	1	2	1	6	1	3	4	4	3	3	1	2	2	2	1	1	2	6	0	2	1	3	5	4	2	5	2	1
34236	3	34	1	2	342	10	3	36	1	1	1	1	2	2	1	2		1	70	170	1	3	2	8	8	8	4	2	3	2	1	1	2	2	2	1	1	2	8	0	1	1	4	4	4	1	5	2	1
40217	1	40	1	2	402	19	3	17	1	1	1	1	2	2	2	2		1	70	170	1	3	2	1	4	4	4	2	4	1	3	2	1	2	2	1	1	3	8	0	1	1	4	4	4	1	5	2	1
10936	3	11	1	3	109	9	3	36	1	1	1	1	3	3	1	2		1	70	170	1	2	2	7	6	5	3	1	1	1	2	2	2	2	2	1	1	3	7	30	1	1	3	3	3	2	5	2	1
12024	1	12	1	3	120	16	3	24	1	1	1	1	2	2	2	2		2	70	170	1	2	2	6	1	8	4	1	1	3	2	2	2	2	2	1	1	2	6	30	1	1	4	4	4	1	5	2	1
35127	1	35	1	3	351	8	3	27	1	1	1	1	5	4	1	2		1	70	170	1	3	2	1	8	1	4	1	1	2	2	1	2	2	2	1	1	2	8	30	1	1	4	4	4	1	5	1	2
36628	2	36	1	3	366	4	3	28	1	1	1	1	2	2	2	4		1	70	170	1	4	2	3	8	3	2	2	4	3	1	1	2	2	2	1	1	1	8	0	1	1	4	4	4	1	5	2	1
36917	1	37	1	3	369	9	3	17	1	1	1	1	2	2	1	1		1	70	170	1	4	2	1	1	1	4	3	2	1	1	1	1	2	2	1	1	2	9	0	1	1	4	1	4	1	5	2	1
52638	2	16	2	4	526	28	3	38	1	1	1	1	3	3	1	1		1	70	170	1	3	2	3	8	7	3	1	1	3	1	2	2	2	2	1	1	1	7	50	1	1	4	4	3	2	4	2	1
71820	2	15	3	4	718	16	3	20	1	1	1	1	1	3	2	1		2	70	170	1	4	2	6	6	1	2	1	7	2	1	1	2	2	2	1	1	3	7	42	1	1	4	4	3	2	4	2	1
72619	2	17	3	4	726	5	3	19	1	1	1	1	2	2	1	2		1	70	170	1	2	2	6	5	1	3	1	6	1	4	3	1	2	2	1	1	1	7	0	4	1	2	3	2	4	5	2	2
76919	4	27	3	4	769	8	3	19	1	1	1	1	2	2	2	2		3	70	170	1	2	2	8	8	5	3	3	5	2	2	2	2	2	2	1	1	2	9	30	1	1	4	3	4	2	3	1	2
80743	2	36	3	4	807	11	2	43	1	1	1	1	3	3	1	1		1	70	170	1	1	2	1	1	1	3	7	5	3	2	1	2	2	2	1	1	3	8	0	1	1	4	2	2	4	1	1	8
24234	1	24	1	3	242	12	3	34	1	2	1	1	3	2	1	2		1	70	170	1	1	2	3	1	1	3	1	1	3	2	3	2	2	2	1	1	2	0	40	1	1	4	4	2	2	5	1	2
74227	3	21	3	4	742	26	3	27	1	2	1	1	2	2	1	2		1	70	170	1	2	2	8	1	3	2	7	7	4	1	2	2	2	2	1	1	2	8	30	1	1	4	4	4	4	1	2	1
23708	1	24	1	3	237	23	3	8	1	1	1	1	1	2	2	2		3	70	170	1	4	2	1	1	1	3	5	5	5	1	1	2	1	2	1	1	3	7	50	1	1	3	4	3	2	3	1	2
39412	1	39	1	3	394	10	3	12	1	1	1	1	2	1	2	1		1	70	170	2	3	2	6	1	8	4	1	5	1	3	3	2	2	2	1	1	2	0	0	1	1	4	1	4	4	6	2	1
51119	2	13	2	4	511	23	1	19	1	1	1	1	2	3	1	1		1	70	170	1	3	2	1	1	4	3	1	1	2	2	2	2	2	2	1	1	2	9	0	1	1	4	4	3	1	5	2	1
60715	1	31	2	6	607	5	3	15	1	1	1	1	4	4	1	2		1	70	170	1	2	2	8	8	8	4	1	1	4	3	1	2	2	2	1	1	1	7	10	1	1	4	4	4	2	4	2	1
61225	3	32	2	5	612	23	3	25	1	1	1	1	1	2	1	1		2	70	170	1	4	2	6	1	1	3	3	7	2	3	2	2	2	2	1	1	2	8	0	1	1	4	4	4	2	4	2	1
73810	5	20	3	4	738	18	3	10	1	1	1	1	1	1	2	1		1	70	170	1	4	2	5	8	3	3	1	4	1	3	2	2	2	2	1	1	3	9	0	1	1	4	4	2	2	5	2	1
76838	4	27	3	5	768	17	3	38	1	1	1	1	3	3	1	2		1	70	170	1	2	2	1	1	1	3	1	5	3	2	3	2	2	2	1	1	2	8	0	1	1	4	4	4	4	5	2	1
78404	1	31	3	5	784	5	3	4	1	1	1	1	2	2	1	1		1	70	170	1	2	2	8	8	8	3	4	4	3	2	2	1	2	2	1	1	2	10	0	1	1	4	4	4	2	4	2	1
79930	3	34	3	5	799	5	3	30	1	1	1	1	3	2	1	1		1	70	170	1	3	3	4	1	2	3	2	2	3	3	2	2	2	2	1	1	3	10	0	2	1	4	4	4	4	3	1	4
56229	3	23	2	5	562	26	1	29	1	2	1	1	3	4	1	1		1	70	170	2	2	2	1	5	3	1	1	3	3	3	3	2	2	2	1	1	2	7	30	1	1	4	4	4	2	5	2	1
57537	1	25	2	4	575	3	1	37	1	2	1	1	2	1	2	1		3	70	170	1	2	2	3	1	3	4	1	2	2	3	2	2	2	2	1	1	1	7	30	1	1	1	4	2	2	5	2	1
50314	3	11	2	6	503	19	3	14	1	1	1	1	3	3	1	3		1	70	170	1	2	2	3	8	3	3	2	2	2	2	2	2	2	2	1	1	2	8	0	1	1	4	4	4	2	4	2	1
50948	1	12	2	6	509	22	2	48	1	1	1	1	4	4	1	2		1	70	170	1	2	2	6	1	1	4	4	2	2	2	2	2	2	2	1	1	3	8	0	1	1	2	4	4	2	1	2	1
55322	3	21	2	5	553	9	3	22	1	1	1	1	2	2	1	1		1	70	170	1	4	2	3	1	1	3	1	5	3	3	2	2	2	2	1	1	3	7	0	1	1	3	4	4	2	4	2	2
61031	1	31	2	6	610	8	3	31	1	1	1	1	3	1	2	1		1	70	170	1	2	2	3	1	1	3	4	1	3	2	1	2	2	2	1	1	3	8	0	1	1	4	4	4	2	5	2	1
74513	3	21	3	5	745	26	3	19	1	1	1	1	2	2	1	2		1	70	170	1	2	2	1	1	2	2	2	5	3	3	2	2	2	2	1	1	2	9	30	1	1	4	4	4	2	3	2	1
76203	3	26	3	6		10	3		1	1	1	1	1	2	1	1		3	70	170	1	4	2	8	8	8	3	2	2	2	1	1	2	2	2	1	1	2	9	0	1	1	4	4	4	1	3	2	1
77419	1	28	3	6	774	23	3	19	1	1	1	1	2	1	1	1		1	70	170	1	2	2	4	1	1	3	3	7	3	3	2	2	2	2	1	1	1	8	0	1	1	4	4	4	2	3	2	1
76323	3	26	3	6	763	10	3	23	1	2	1	1	2	2	1	2		1	70	170	1	2	2	5	1	1	3	4	6	2	2	2	2	2	2	1	1	2	6	0	1	1	4	2	3	1	5	1	1
76706	4	27	3	4	767	17	3	6	1	2	1	1	2	2	2	1		1	70	170	1	3	2	8	8	1	3	1	1	2	1	1	2	2	2	1	1	1	9	30	1	1	4	4	4	2	5	2	1
14137	2	15	1	1	141	18	3	37	1	2	1	1	4	4	1	2		1	70	169	1	2	2	4	1	3	4	2	2	2	2	2	2	2	2	1	1	1	8	0	1	1	4	4	3	1	5	2	1
12534	2	13	1	1	125	9	2	34	1	1	1	1	3	3	1	1		1	70	169	1	4	2	8	8	8	3	1	1	2	1	1	2	2	2	1	1	1	10	0	1	1	4	4	4	1	5	2	1
16005	2	16	1	3	160	26	3	5	1	1	1	1	2	2	1	2		1	70	169	1	2	2	2	8	1	4	2	6	2	3	3	1	2	2	1	1	2	8	0	1	1	4	4	4	2	4	2	1
59317	3	28	2	4	593	18	3	17	1	1	1	1	1	2	1	1		1	70	169	1	2	2	1	1	2	2	1	7	2	4	3	2	2	2	1	1	1	10	0	1	1	4	4	4	4	4	2	1
78101	1	30	3	4	781	27	3	1	1	1	1	1	3	3	1	1		1	70	169	1	2	2	5	1	6	3	4	4	2	2	1	2	2	2	1	1	2	9	5	1	1	4	3	2	2	4	1	7
53024	2	16	2	4	530	3	3	24	1	1	1	1	3	3	1	1		1	70	169	1	2	2	4	1	7	3	1	1	2	2	2	2	2	2	1	1	1	8	30	1	1	4	4	4	1	4	2	1
73909	5	20	3	4	739	25	3	9	1	1	1	1	2	2	1	2		1	70	169	1	3	2	1	1	2	3	4	1	1	2	3	2	2	2	1	1	3	9	45	1	1	4	3	5	4	6	2	8
62034	1	33	2	4	620	9	3	34	1	2	1	1	1	2	2	1		1	70	169	1	3	2	4	1	1	3	4	7	6	2	3	2	2	2	1	1	3	6	30	1	1	4	5	4	2	6	1	2
76009	1	25	3	4	760	3	3	9	1	1	4	1	1	1	2	1		3	70	169	1	4	2	5	3	4	3	4	5	2	2	2	2	2	2	1	1	2	6	30	1	1	4	4	4	2	5	2	1
19403	2	20	1	1	194	23	3	3	1	1	1	1	1	1	1	2		1	70	168	1	2	2	8	8	8	3	2	2	3	2	1	2	2	2	1	1	1	9	1	1	1	4	4	4	2	5	2	1
22513	3	23	1	1	225	26	3	13	1	1	1	1	2	2	2	2		1	70	168	1	4	2	1	1	1	3	2	3	3	2	1	2	2	2	1	1	3	7	0	1	1	4	5	5	2	6	2	1
35523	1	35	1	1	355	10	3	23	1	2	1	4	2	3	1	2		2	70	168	1	1	2	8	8	1	2	2	1	3	4	4	2	1	2	1	1	2	8	0	1	1	3	1	3	2	3	2	1
22103	2	22	1	2	221	15	3	3	1	2	1	1	2	2	1	1		1	70	168	1	4	2	4	1	3	4	1	1	3	4	2	1	2	2	1	1	3	7	30	1	1	3	4	4	2	4	2	1
30837	1	31	1	3	308	8	3	37	1	1	1	1	2	2	1	2		1	70	168	1	2	2	5	8	1	4	3	5	2	2	2	2	2	2	1	1	3	12	0	1	1	4	3	3	4	1	1	2
11107	1	12	1	2	111	19	1	7	1	2	1	1	4	3	1	2		1	70	168	1	2	2	4	6	5	4	2	2	3	5	1	1	1	1	1	1	3	6	30	1	2	4	4	2	2	3	2	1
22401	3	23	1	3	224	26	1	1	1	1	1	1	2	2	1	2		1	70	168	1	2	2	3	8	1	4	2	3	1	3	1	2	2	2	1	1	2	8	30	1	1	4	4	4	2	5	1	2
34336	3	34	1	3	343	10	3	36	1	1	1	1	2	2	1	2		1	70	168	1	2	2	3	3	3	4	2	3	3	2	1	2	2	2	1	1	3	8	0	1	1	4	4	2	2	5	2	1
34124	3	34	1	3	341	11	3	24	1	2	1	1	2	1	1	2		1	70	168	1	2	2	4	1	1	4	1	1	3	2	1	2	2	2	1	1	1	6	30	1	1	4	4	2	2	6	2	1
10103	3	11	1	2	101	19	3	3	1	1	4	1	1	2	2	4		3	70	168	1	2	2	6	6	6	4	1	5	1	1	1	2	2	2	1	1	2	10	0	1	1	4	4	4	2	1	2	1
60647	1	31	2	5	606	5	3	47	1	1	1	1	3	2	2	1		1	70	168	1	3	2	6	2	1	3	4	6	3	3	2	2	2	2	1	1	1	7	0	1	1	4	4	4	2	5	1	2
50632	1	12	2	4	506	15	2	32	1	2	1	1	4	4	2	2		1	70	168	1	3	2	3	8	1	3	3	3	3	4	1	2	2	2	1	1	3	5	30	1	1	2	4	4	2	5	2	1
53823	3	18	2	5	538	22	3	23	1	2	1	1	4	4	1	2		1	70	168	1	1	2	3	1	3	3	1	3	2	2	1	1	1	1	3	2	3	7	30	1	1	2	4	3	1	5	2	1
77109	3	28	3	5	771	18	3	9	1	1	4	1	1	1	1	1		1	70	168	1	2	2	1	1	1	2	1	7	3	2	1	2	2	2	1	1	2	8	0	1	1	4	3	2	2	1	2	1
51025	1	12	2	5	510	22	2	25	1	1	1	1	3	2	1	2		3	70	168	1	3	2	8	6	2	3	1	2	1	1	1	2	2	2	1	1	2	8	30	1	1	4	4	4	1	5	2	2
55610	2	22	2	4	556	11	3	10	1	1	1	1	2	2	2	1		1	70	168	1	2	2	5	1	4	1	1	1	2	3	2	2	2	2	1	1	2	7	0	1	1	2	3	3	4	4	1	4
62612	3	34	2	5	626	18	3	12	1	2	1	1	2	2	1	1		2	70	168	1	2	2	8	8	7	3	1	1	3	2	2	2	2	2	1	1	2	9	10	1	1	4	4	4	2	4	2	1
63338	2	36	2	6	633	8	2	38	1	2	1	1	6	6	2	1		1	70	168	1	2	2	8	8	2	3	1	1	3	3	3	1	2	2	1	1	3	10	0	1	1	4	4	3	1	5	2	1
28742	4	29	1	1	287	8	3	42	1	1	1	1	4	4	1	2		1	70	167	1	4	2	5	1	1	3	3	2	2	1	1	2	2	2	1	1	2	12	10	1	1	4	4	3	1	4	2	1
14140	2	15	1	1	141	18	3	40	1	1	1	1	5	5	1	3		1	70	167	1	2	2	5	1	1	3	1	2	1	5	2	1	1	1	1	1	3	6	30	1	1	4	4	4	2	2	2	2
28008	1	28	1	2	280	11	3	8	1	2	1	1	2	2	2	2		1	70	167	1	3	2	1	1	1	3	1	1	3	2	2	2	2	2	1	1	1	8	0	1	2	4	4	4	2	3	2	1
11418	1	12	1	3	114	19	3	18	1	2	1	2	3	3	1	2		1	70	167	2	2	2	7	6	3	4	2	4	2	2	2	2	2	2	1	1	2	8	35	1	1	3	3	2	4	5	2	1
22609	1	23	2	5	226	25	3	9	1	2	1	1	3	2	1	1		1	70	167	1	4	2	8	1	3	4	4	3	2	3	4	2	1	2	1	1	3	9	30	1	1	3	3	2	2	3	1	7
22621	1	23	2	5	226	25	3	21	1	2	1	1	3	2	1	1		1	70	167	1	2	2	6	1	1	4	2	4	2	3	2	1	2	2	1	1	1	6	30	1	1	3	4	4	2	4	2	1
74823	2	22	3	4	748	18	3	23	1	2	1	1	1	2	2	1		1	70	167	1	3	2	3	8	2	3	2	7	3	3	2	1	1	2	1	1	2	1	30	1	1	4	4	3	1	4	2	1
80607	1	35	3	4	806	11	3	7	1	2	1	1	2	2	2	1		1	70	167	1	2	2	3	3	1	2	6	7	3	2	3	2	2	2	1	1	2	9	0	1	1	4	3	2	2	6	2	1
54849	5	20	2	5	548	25	3	49	1	1	1	1	2	1	2	1		1	70	167	1	4	2	2	1	2	3	4	3	2	1	1	2	2	2	1	1	2	9	40	1	1	4	4	2	2	5	1	1
60809	1	31	2	5	608	4	3	9	1	1	1	1	2	3	1	1		1	70	167	1	3	2	2	1	3	2	5	2	2	3	1	1	2	2	1	1	1	7	30	1	1	3	4	4	2	4	2	1
76703	4	27	3	4	767	17	3	3	1	2	1	1	4	3	2	1		1	70	167	1	4	2	1	1	1	3	7	7	3	1	2	2	2	2	1	1	2	12	0	1	1	4	3	4	1	5	2	1
78202	1	30	3	5	782	25	3	2	1	2	1	1	2	2	2	1		1	70	167	1	2	2	4	1	1	3	1	4	3	1	1	2	2	2	1	1	2	8	0	1	1	3	3	3	2	5	2	1
81327	1	37	3	4	813	9	1	27	1	1	1	4	2	2	2	2		1	70	166	2	1	2	6	3	2	2	1	7	3	4	4	1	1	2	2	3	1	6	0	1	1	2	5	5	2	5	1	2
55003	5	20	2	4	550	24	3	3	1	1	1	2	2	2	1	1		1	70	166	1	5	2	1	1	3	3	1	1	3	3	2	2	2	2	1	1	2	9	0	1	1	4	3	3	2	5	2	1
78932	1	32	3	4	789	17	3	32	1	2	1	1	2	2	2	1		1	70	166	1	2	2	1	1	1	3	4	5	2	1	1	2	2	2	1	1	2	10	0	1	1	3	4	4	4	5	2	1
70705	1	12	3	5	707	11	3	5	1	2	1	3	3	3	2	2		1	70	166	1	2	2	5	1	2	3	1	5	3	3	2	2	2	2	1	1	3	6	0	1	1	4	3	3	2	5	2	1
65433	1	40	2	5	654	23	3	33	1	1	1	1	2	3	2	2		2	70	166	1	3	2	7	8	1	3	1	7	2	2	1	2	2	2	1	1	3	7	0	1	1	4	3	4	2	6	2	1
70717	1	12	3	5	707	11	3	17	1	2	1	1	3	3	1	2		1	70	166	1	2	1	6	2	5	3	5	4	2	1	1	2	2	2	1	1	3	7	30	1	1	4	4	3	2	4	2	1
72523	2	16	3	5	725	2	3	23	1	2	4	1	2	2	1	1		1	70	166	1	2	2	7	1	7	3	1	4	3	1	1	2	2	2	1	1	3	8	30	1	1	4	4	4	2	4	2	1
78029	1	30	1	2	780	25	3	29	1	1	1	1	2	1	1	1		1	70	166	1	2	2	4	1	2	3	1	6	2	1	1	2	2	2	1	1	2	9	0	1	1	4	2	4	4	6	1	7
50737	1	12	2	6	507	15	2	37	1	2	1	1	3	3	1	2		1	70	166	1	2	2	7	7	3	3	1	2	3	2	1	2	2	2	1	1	3	7	30	1	1	3	4	4	3	5	2	1
65419	1	40	2	5	654	23	3	19	1	1	3	1	2	2	2	2		1	70	166	1	3	2	5	3	4	3	2	2	2	1	2	2	2	2	1	1	2	7	20	1	1	4	4	4	2	5	2	1
36828	1	37	1	1	368	10	3	28	1	1	1	1	1	1	2	2		3	70	165	1	1	2	8	8	1	3	2	2	3	2	2	1	2	2	1	1	3	8	40	1	1	2	2	3	2	4	1	4
13602	1	14	1	2	136	24	3	2	1	2	1	1	3	2	1	2		1	70	165	1	2	2	1	4	2	3	2	6	3	2	1	2	2	2	1	1	2	7	30	1	1	4	4	4	1	5	1	2
36234	2	36	1	2	362	17	3	34	1	2	1	1	2	2	2	1		1	70	165	1	2	2	2	8	4	4	7	5	3	3	2	2	1	1	1	1	1	8	0	1	1	4	4	3	2	1	2	1
35315	1	35	1	3	353	9	3	15	1	1	1	1	1	1	2	1		1	70	165	1	4	2	4	8	1	4	2	1	2	2	2	2	2	2	1	1	2	9	20	1	1	4	4	4	1	4	2	1
38416	1	38	1	3	384	10	3	16	1	1	1	1	3	2	1	2		1	70	165	1	2	2	6	8	8	3	1	3	3	2	1	1	2	2	1	1	2	7	0	1	1	4	4	2	1	5	2	1
56118	3	23	2	5	561	25	3	18	1	2	1	1	3	3	1	1		1	70	165	1	2	3	1	2	1	3	7	7	3	3	3	1	2	2	1	1	2	0	15	1	1	4	4	4	4	4	1	2
56930	1	24	2	4	569	2	3	30	1	2	1	1	2	2	1	1		1	70	165	1	2	2	6	8	1	3	3	4	2	2	1	2	2	2	1	1	2	8	0	1	1	4	4	4	4	4	2	1
58144	3	26	2	4	581	8	3	44	1	2	1	1	2	1	2	1		1	70	165	1	1	2	3	1	1	2	1	3	3	3	3	2	1	2	1	1	3	8	0	1	1	4	4	4	2	4	2	1
79514	2	33	3	4	795	3	3	14	1	2	1	1	2	1	2	1		1	70	165	1	3	2	4	8	1	3	4	5	3	2	1	2	2	2	1	1	1	8	30	1	1	4	4	4	2	5	2	1
50420	3	11	2	5	504	27	3	20	1	1	2	1	6	6	2	2		3	70	165	1	2	2	6	6	3	4	2	4	2	2	2	2	2	2	1	1	2	7	30	1	1	4	3	2	1	5	2	1
63108	1	35	2	6	631	10	3	8	1	1	1	1	1	2	2	1		1	70	165	1	2	2	4	1	7	4	1	1	2	2	1	2	2	2	1	1	2	7	30	1	1	4	4	4	2	5	2	1
71625	3	14	3	5	716	12	3	25	1	1	1	1	2	2		2		1	70	165	1	4	2	1	1	1	2	1	5	3	2	1	2	2	2	1	1	3	8	0	1	1	2	4	2	2	5	2	1
64003	1	37	2	5	640	4	3	3	1	2	1	1	4	4	1	2		1	70	165	1	3	2	1	1	1	3	1	1	3	5	2	2	1	2	1	1	2	6	30	1	1	4	4	4	2	5	2	1
22540	3	23	1	1	225	26	3	40	1	1	1	1	2	2	1	2		1	70	164	1	1	2	3	1	3	3	7	3	2	2	3	1	2	2	1	1	2	10	5	1	1	4	4	4	2	5	2	2
21009	3	21	1	2	210	27	3	9	1	2	1	1	3	2	2	2		2	70	164	1	1	2	4	8	1	3	4	1	2	2	1	2	2	2	1	1	2	8	0	1	1	2	4	2	2	6	2	1
38406	1	38	1	3	384	10	3	6	1	2	1	1	2	4	2	2		1	70	164	1	2	2	8	7	2	3	1	1	3	1	1	2	2	2	1	1	2	8	45	1	1	4	4	2	1	5	2	1
59610	4	29	2	5	596	4	3	10	1	1	1	1	2	3	1	1		2	70	164	1	2	2	7	1	2	3	1	3	2	5	3	2	2	2	1	1	1	6	50	1	1	4	3	2	1	5	2	1
64930	1	39	2	5	649	2	3	30	1	2	1	1	4	4	1	2		1	70	164	1	2	2	2	1	1	3	2	2	4	3	1	2	2	2	1	1	2	7	0	1	1	4	4	4	1	5	2	1
59120	3	28	2	5	591	5	3	20	1	2	1	1	2	2	1	1		1	70	164	1	2	2	2	1	1	3	1	1	4	2	2	2	2	2	1	1	2	7	30	1	1	4	4	4	2	4	2	1
16825	2	17	1	2	168	19	3	25	1	2	1	1	2	2	1	1		1	70	163	1	3	2	7	5	4	4	4	1	2	2	3	2	2	2	1	1	2	9	30	1	1	3	4	4	1	4	2	1
20935	3	21	1	2	209	26	3	35	1	2	1	1	4	4	1	2		1	70	163	1	1	2	5	2	5	4	1	3	3	2	2	2	2	2	1	1	3	8	0	1	1	4	4	3	1	5	2	1
36329	2	36	1	2	363	8	2	29	1	1	1	2	3	6	2	2		1	70	162	1	4	2	5	7	6	3	1	2	2	2	1	2	2	2	1	1	3	8	20	1	1	4	4	3	2	4	1	2
70412	3	11	3	5	704	17	2	12	1	2	1	1	4	4	1	2		1	70	162	1	2	2	4	3	2	3	1	3	3	4	3	1	1	1	2	1	2	8	0	1	1	3	4	2	4	2	2	1
71308	2	13	3	6	713	22	3	8	1	2	1	1	6	6	2	1		1	70	162	1	2	2	1	1	1	2	1	7	3	3	4	1	2	2	1	1	2	6	0	1	1	3	4	3	1	5	2	1
70301	3	11	3	4	703	17	1	1	1	1	1	1	3	3	1	2		1	70	161	1	2	2	2	1	2	3	3	3	2	1	1	2	2	2	1	1	2	7	0	1	1	4	4	2	2	1	2	1
76126	1	25	3	5	761	3	3	26	1	2	1	1	2	2	2	1		1	70	161	1	3	2	2	1	1	3	2	5	2	2	2	2	2	2	1	1	2	8	0	1	1	4	4	4	2	6	2	1
52716	2	16	2	5	527	27	3	16	1	1	1	1	2	2	1	1		1	70	161	1	2	2	6	6	2	3	1	1	3	3	3	1	2	2	1	1	2	8	30	1	1	3	4	4	2	3	2	1
24119	1	24	1	3	241	12	1	19	1	2	1	2	6	6	1	2		3	70	160	1	4	2	1	1	1	3	1	1	3	1	1	2	2	2	1	1	2	9	0	1	1	4	4	4	1	5	2	1
55607	2	22	2	4	556	11	3	7	1	2	1	1	2	2	2	2		3	70	160	2	3	2	5	8	1	3	1	1	3	3	2	2	2	2	1	1	2	6	0	1	1	4	4	3	1	5	2	1
73240	3	18	3	6	732	16	3	40	1	2	1	1	2	3	1	2		1	70	160	1	3	2	8	6	2	2	2	5	3	2	1	2	2	2	1	1	2	8	0	1	1	4	4	4	2	3	2	1
77417	1	28	3	6	774	23	3	17	1	2	1	1	2	2	1	1		1	70	160	1	3	2	4	1	1	3	2	3	3	4	2	2	1	2	1	1	2	7	0	1	1	4	4	4	2	5	2	2
21130	3	21	1	1	211	27	3	30	1	1	1	1	2	2	1	2		1	71	177	1	1	2	8	8	4	4	7	6	1	1	1	2	2	2	1	1	2	7	0	1	1	4	4	5	4	6	2	1
17232	3	18	1	2	172	10	3	32	1	1	1	1	3	4	2	2		1	71	176	1	2	2	4	6	4	4	1	7	3	2	2	2	2	2	1	1	3	7	30	1	1	3	4	4	2	4	2	1
17201	3	18	1	2	172	10	3	1	1	1	1	1	1	5	2	2		1	71	175	1	2	2	8	8	8	4	1	7	1	3	1	2	2	2	1	1	1	6	0	1	1	4	4	4	2	5	2	1
38022	1	38	1	2	380	22	3	22	1	1	1	1	3	4	1	1		1	71	175	1	2	2	3	3	2	4	1	1	2	1	3	2	2	2	1	1	2	9	30	1	1	4	4	4	2	4	2	1
14821	2	15	1	2	148	16	3	21	1	1	1	1	3	2	1	2		1	71	174	1	2	2	8	1	5	4	1	2	1	1	1	2	2	2	1	1	2	9	27	1	1	4	4	4	2	5	2	1
29614	4	29	1	2	296	27	3	14	1	1	1	1	3	3	1	2		1	71	172	2	6	2	8	8	2	2	4	1	6	5	1	1	2	2	1	1	2	10	15	1	3	3	4	4	2	1	2	1
32525	1	32	1	2	325	16	3	25	1	2	1	1	2	1	2	2		3	71	172	1	2	1	8	6	1	4	2	2	1	3	3	1	2	2	1	1	1	9	0	1	2	4	4	4	2	5	2	2
11317	1	12	1	2	113	19	3	17	1	1	1	1	1	1	2	2		2	71	172	1	3	2	1	8	4	4	5	6	2	1	2	2	2	2	1	1	3	10	20	1	1	4	4	4	2	5	1	1
62624	3	34	2	5	626	18	3	24	1	2	1	2	2	2	1	1		1	71	172	1	2	2	8	1	1	3	1	1	2	2	1	2	2	2	1	1	2	6	30	1	1	4	4	4	2	5	2	1
18303	2	19	1	1	183	9	3	3	1	1	1	1	4	3	2	3		1	71	171	1	2	2	8	1	8	4	2	4	3	3	1	2	2	2	1	1	2	10	30	1	1	4	3	3	2	4	2	2
25611	1	25	1	1	256	16	3	11	1	1	1	1	2	2	1	2		1	71	171	1	4	2	1	1	1	4	1	5	2	2	1	2	2	2	1	1	3	10	23	1	1	4	4	4	2	3	2	1
10114	3	11	1	2	101	19	3	14	1	1	1	1	3	3	1	2		1	71	171	1	3	2	8	6	8	5	1	2	2	1	1	2	2	2	1	1	1	9	0	1	1	4	3	4	2	1	2	1
73816	5	20	3	4	738	18	3	16	1	1	1	1	6	6	2	1		1	71	171	1	2	2	8	1	4	3	1	1	3	2	2	2	2	2	1	1	2	8	0	1	1	4	4	4	1	5	2	1
60541	1	30	1	2	605	25	3	41	1	1	1	1	2	2	1	1		1	71	171	1	3	2	7	1	4	3	1	1	2	2	2	2	2	2	1	1	1	6	30	1	1	4	3	4	1	5	2	2
19628	2	20	1	3	196	22	3	28	1	1	1	1	2	2	2	1		1	71	170	1	3	1	8	1	8	2	1	1	6	3	2	1	1	2	2	1	1	8	0	1	1	1	4	4	2	4	1	2
51035	1	12	2	5	510	22	2	35	1	1	1	1	4	4	1	1		1	71	170	1	2	2	3	1	4	4	1	2	3	2	2	2	1	2	1	1	1	8	50	1	1	4	4	4	1	5	2	1
62930	1	35	2	5	629	8	2	30	1	1	1	1	1	2	1	1		1	71	170	1	3	2	3	1	1	3	1	2	3	2	1	2	2	2	1	1	3	7	0	1	1	4	4	4	2	5	2	1
79614	2	33	3	4	796	3	3	14	1	1	1	1	2	1	1	1		1	71	169	1	4	2	2	1	1	3	1	1	3	1	1	2	2	2	1	1	3	1	30	1	1	3	4	3	2	5	2	1
20614	3	21	1	2	206	9	3	14	1	2	1	1	4	3	2	3		1	71	168	1	3	2	2	3	3	4	1	2	2	2	1	2	2	2	1	1	2	8	20	1	1	4	4	3	1	5	2	1
15640	2	16	1	3	156	24	3	40	1	1	1	1	2	2	1	2		1	71	168	1	1	2	4	4	1	3	2	1	3	2	1	2	2	2	1	1	3	9	45	1	1	4	4	3	2	4	2	1
53207	2	17	2	4	532	26	3	7	1	1	1	1	3	6	1	2		1	71	168	1	2	2	3	1	3	3	2	4	3	2	3	1	1	2	1	1	2	10	23	2	1	4	4	4	4	5	1	5
75815	1	25	3	4	758	4	3	15	1	2	1	1	2	2	2	1		1	71	168	1	3	2	8	8	8	3	1	1	1	1	2	2	2	2	1	1	1	9	0	1	1	4	4	4	1	5	2	1
81617	1	38	3	6	816	16	3	17	1	2	1	1	2	2	2	1		1	71	168	1	2	2	3	1	3	4	1	5	3	5	5	1	1	2	1	1	2	7	0	3	7	4	3	3	4	3	1	8
53717	3	18	2	5	537	16	3	17	1	1	1	1	4	3	1	1		1	71	168	1	2	2	6	1	1	2	2	1	3	2	2	2	2	2	1	1	2	8	0	1	1	4	4	4	1	1	2	1
39511	1	39	1	2	395	9	1	11	1	1	1	1	2	1	1	1		1	71	166	2	1	2	4	1	1	4	1	1	3	4	3	1	1	2	2	1	2	7	0	1	1	4	1	3	4	3	2	1
70933	1	12	3	6	709	18	3	33	1	2	1	1	2	2	2	2		2	71	165	1	2	2	5	1	1	4	4	7	2	3	1	2	2	2	1	1	2	9	30	1	1	4	3	3	2	3	2	1
37339	1	37	1	1	373	9	3	39	1	1	1	1	2	1	1	2		1	72	178	1	3	2	3	2	1	4	4	4	2	2	2	2	2	2	1	1	3	8	0	1	1	4	3	3	2	4	1	2
34614	3	34	1	2	346	17	3	14	1	1	1	2	2	5	1	2		1	72	176	1	4	2	8	1	8	4	1	2	1	1	1	2	2	2	1	1	2	14	0	1	1	4	4	3	4	5	2	1
11520	1	12	1	3	115	12	2	20	1	1	1	1	3	2	2	2		3	72	176	1	2	2	7	6	1	4	2	3	1	4	1	2	2	2	1	1	2	8	30	1	1	4	4	4	2	4	1	6
22007	2	22	1	2	220	12	3	7	1	1	1	1	4	3	2	2		1	72	175	2	3	2	3	1	4	4	2	4	1	1	1	2	2	2	1	1	2	8	0	1	1	4	4	4	2	4	2	1
33825	3	34	1	2	338	8	3	25	1	1	1	1	2	2	2	2		1	72	175	1	3	2	8	7	3	4	1	1	2	2	1	2	2	2	1	1	1	8	20	1	1	4	3	4	2	4	2	1
25803	3	26	1	1	258	8	3	3	1	1	1	1	4	3	1	2		1	72	174	1	2	2	8	8	8	4	1	1	2	1	1	2	2	2	1	1	1	8	30	1	1	4	1	4	1	5	2	1
12005	1	12	1	3	120	16	3	5	1	1	1	1	2	2	1	4		2	72	174	1	3	2	5	1	2	4	3	3	2	3	2	2	2	2	1	1	3	10	30	1	3	3	4	4	2	3	2	1
37222	1	37	1	3	372	9	3	22	1	1	1	1	1	2	2	2		1	72	174	1	4	2	1	8	1	3	2	4	4	1	2	2	2	2	1	1	3	7	30	1	1	4	4	3	2	3	2	1
36909	1	37	1	3	369	9	3	9	1	1	1	1	2	1	1	1		1	72	174	1	5	2	2	6	5	4	5	5	2	3	2	1	2	2	1	1	3	21	30	1	1	4	4	4	1	5	2	1
18013	3	18	1	3	180	16	3	13	1	1	1	1	4	2	2	2		1	72	173	1	2	2	8	8	1	4	1	3	2	2	1	2	1	2	1	1	2	7	30	1	1	4	4	4	2	6	2	1
79723	3	34	3	4	797	9	3	23	1	1	1	1	3	2	1	1		1	72	173	1	2	2	5	1	3	3	2	2	1	2	1	2	2	2	1	1	2	8	0	1	1	4	4	3	1	4	2	1
75453	1	24	3	4	754	5	3	53	1	1	1	1	3	3	1	2		1	72	173	1	3	2	6	3	1	3	1	7	3	2	1	2	2	2	1	1	2	8	0	1	1	4	3	3	2	6	2	1
78329	1	31	3	6	783	5	3	29	1	1	1	4	1	2	2	1		2	72	173	1	2	2	3	1	1	2	1	6	3	3	3	2	2	2	1	1	1	2	0	1	1	4	4	4	2	4	2	2
79906	3	34	3	5	799	5	3	6	1	2	1	2	2	2	1	2		1	72	173	1	3	2	3	1	1	3	5	6	3	3	3	2	2	2	1	1	2	7	30	1	1	4	4	4	1	3	2	1
11240	1	12	1	2	112	19	2	40	1	1	1	1	4	5	1	2		1	72	172	2	1	3	8	8	4	4	2	1	2	1	5	2	2	2	1	1	3	6	30	1	1	4	4	4	1	5	2	1
39001	1	39	1	2	390	11	3	1	1	1	1	1	2	1	1	1		1	72	172	1	3	2	5	5	1	4	1	1	3	2	2	2	1	2	1	1	2	10	0	1	1	4	4	4	2	5	2	1
11430	1	12	1	3	114	19	3	30	1	1	1	1	6	6	1	2		2	72	172	1	2	2	6	5	4	4	4	7	1	1	3	1	2	2	1	1	3	6	0	1	1	4	4	4	4	3	1	8
80527	1	35	3	4	805	11	3	27	1	1	1	1	2	3	1	2		1	72	172	1	2	2	8	1	8	3	1	7	3	1	2	2	2	2	1	1	3	7	0	1	1	4
53612	3	18	2	5	536	16	3	12	1	1	1	1	2	2	2	1		1	72	172	1	2	2	5	1	1	4	2	5	3	3	3	2	2	2	1	1	2	8	0	1	1	4	3	3	2	3	1	2
62210	3	34	2	4	622	11	3	10	1	1	1	1	3	3	1	2		1	72	172	1	2	2	8	4	1	3	1	7	5	4	2	1	2	2	1	1	3	6	0	2	3	4	4	4	2	5	2	1
58504	4	27	2	6	585	10	3	4	1	1	1	1	3	3	2	2		1	72	172	1	2	2	5	8	1	4	1	2	2	2	1	1	2	2	1	1	1	7	30	1	1	4	4	4	2	5	2	1
77606	4	29	3	5	776	3	3	6	1	1	1	1	2	2	2	1		2	72	172	1	3	2	4	1	3	4	1	6	3	2	1	2	2	2	1	1	2	8	30	2	1	4	4	4	2	3	2	1
81917	1	39	3	6	819	26	3	17	1	1	1	1	6	6	2	2		1	72	172	1	1	2	8	1	3	3	1	1	2	1	1	2	2	2	1	1	1	9	0	1	1	4	2	4	2	5	2	1
11814	1	12	1	1	118	16	3	14	1	1	1	1	2	2	2	2		1	72	171	1	1	3	3	7	3	4	2	2	2	2	2	2	2	2	1	1	2	10	39	1	1	4	4	3	1	5	2	1
35703	2	36	1	1	357	23	3	3	1	1	1	1	2	3	2	2		1	72	171	1	4	2	7	1	1	3	1	2	3	2	2	2	2	2	1	1	2	11	0	1	1	4	5	2	2	5	2	1
35409	1	35	1	2	354	9	3	9	1	2	1	1	4	3	2	2		1	72	171	1	3	2	8	8	6	3	2	1	2	2	2	2	2	2	1	1	2	8	50	1	1	4	4	4	2	4	2	1
38122	1	38	1	3	381	12	3	22	1	1	1	1	2	2	1	2		1	72	171	1	2	2	3	8	3	3	4	3	2	3	2	2	1	1	1	1	2	8	0	1	1	4	4	2	2	5	2	1
82336	1	39	3	4	823	26	3	36	1	1	1	1	2	1	1	2		1	72	171	1	3	2	4	1	1	2	4	6	3	3	1	2	2	2	1	1	1	8	23	1	1	4	4	4	2	4	1	1
72231	2	16	3	4	722	24	3	31	1	1	1	1	2	2	2	1		3	72	171	1	3	1	6	1	5	3	2	4	2	3	3	2	2	2	1	1	1	7	0	1	1	3	2	2	4	6	1	7
79409	2	33	3	5	794	3	1	9	1	1	1	1	2	2	2	1		1	72	171	1	2	2	6	6	2	3	3	4	3	2	1	2	2	2	1	1	2	10	15	1	1	4	4	2	2	5	1	1
11110	1	12	1	2	111	19	1	10	1	1	1	1	3	3	1	2		1	72	170	1	4	3	8	4	8	4	1	2	2	3	3	1	1	2	1	1	2	7	15	1	2	4	3	2	2	3	2	1
13211	1	14	1	2	132	22	3	11	1	1	1	1	3	3	2	3		1	72	170	1	1	3	4	6	2	4	4	4	3	3	2	2	1	2	1	1	3	11	30	1	1	4	4	3	2	4	1	1
36332	2	36	1	2	363	8	2	32	1	1	1	1	2	1	1	2		1	72	170	1	3	2	6	6	8	3	2	1	2	2	1	2	1	2	1	1	1	7	0	1	1	4	3	3	2	4	1	1
62813	1	35	2	4	628	9	3	13	1	2	1	1	2	2	1	2		1	72	170	1	2	2	1	8	1	3	2	5	2	1	2	2	2	2	1	1	2	7	10	1	1	4	3	4	2	5	2	1
56416	1	23	2	5	564	25	3	16	1	1	1	1	2	2	1	1		1	72	170	1	2	2	3	2	1	3	1	3	2	2	2	1	1	1	1	1	2	8	0	1	1	4	3	4	2	4	2	1
82103	1	39	3	5	821	26	3	3	1	1	1	1	2	2	1	1		2	72	170	1	2	2	2	7	7	2	5	6	3	3	3	1	2	2	1	1	3	8	0	1	1	4	4	4	4	4	2	2
50933	1	12	2	6	509	22	2	33	1	1	1	1	2	4	1	2		1	72	170	1	2	2	4	1	2	3	1	2	2	3	2	2	1	1	1	1	3	7	30	1	1	4	4	4	1	5	2	1
55530	3	21	2	6	555	26	3	30	1	1	1	1	2	2	1	2		1	72	170	1	2	2	7	7	1	3	1	6	3	2	3	2	2	2	1	1	1	7	15	1	1	3	3	3	2	3	2	1
59908	4	29	2	6	599	3	3	8	1	1	1	1	2	2	1	1		1	72	170	1	2	2	3	1	4	2	1	1	2	2	2	2	2	2	1	1	2	7	30	1	1	4	3	4	4	4	1	2
28002	1	28	1	2	280	11	3	2	1	1	1	1	2	4	1	2		1	72	168	1	3	2	8	8	2	3	1	1	2	1	2	2	2	2	1	1	1	9	30	1	1	4	4	4	2	5	2	1
64950	1	39	2	5	649	2	3	50	1	1	1	1	4	4	1	2		1	72	168	1	2	2	2	2	4	3	1	2	3	3	2	2	2	2	1	1	1	6	0	1	1	4	2	2	4	4	1	8
59309	3	28	2	4	593	18	3	9	1	2	1	1	4	3	1	1		1	72	167	1	1	2	8	8	1	3	1	1	2	2	4	2	2	2	1	1	2	7	45	1	1	4	4	4	1	5	2	1
63448	2	36	2	5	634	24	2	48	1	1	1	1	3	3	1	1		1	72	167	1	1	2	1	8	4	3	5	5	4	3	2	2	2	2	1	1	1	8	20	1	1	4	4	4	2	5	2	1
50423	3	11	2	5	504	27	3	23	1	2	1	3	2	2	1	2		1	72	167	1	4	2	8	1	4	3	2	5	2	2	2	2	2	2	1	1	2	8	0	1	1	4	4	4	2	5	2	1
65511	1	40	2	5	655	23	3	11	1	1	1	2		2	1	2		2	72	166	1	2	2	1	1	1	3	2	5	5	4	4	1	2	2	1	1	2	0	30	1	1	1	4	4	1	5	2	1
27813	1	28	1	3	278	12	3	13	1	1	1	1	3	3	1	2		1	72	165	1	2	2	4	6	2	3	2	4	1	1	1	2	2	2	2	1	2	10	0	1	1	4	4	4	2	5	2	1
82202	1	39	3	4	822	26	3	2	1	1	1	2	2	2	1	4		1	72	165	1	2	2	3	2	1	1	1	7	2	4	1	2	2	2	1	1	1	7	45	1	1	4	4	2	4	5	2	1
53719	3	18	2	5	537	16	3	19	1	1	1	1	1	1	1	2		1	72	163	1	1	2	2	6	1	3	1	4	3	2	2	2	2	2	1	1	3	6	10	1	1	3	4	4	2	5	2	1
21513	2	22	1	3	215	12	3	13	1	1	1	1	1	1	2	2		1	73	176	1	2	2	8	1	8	1	1	4	1	5	3	2	1	2	1	3	1	3	50	1	2	1	4	4	2	6	2	1
20524	3	21	1	1	205	25	3	24	1	1	1	1	3	3	1	2		1	73	175	1	2	2	8	2	8	3	4	5	3	2	1	1	2	2	1	1	2	10	20	1	3	4	4	4	4	2	2	1
13809	1	14	1	2	138	16	3	9	1	1	1	2	5	4	1	2		1	73	175	1	2	2	3	1	1	4	1	1	3	3	3	2	2	2	1	1	1	7	30	1	1	3	4	4	1	5	2	1
64414	1	38	2	4	644	23	3	14	1	1	1	1	2	1	2	1		1	73	175	1	2	2	8	1	1	3	4	6	3	3	4	1	2	2	1	1	1	8	0	1	1	4	4	4	2	4	2	1
75115	1	23	3	5	751	26	3	15	1	1	1	1	1	1	1	2		1	73	175	1	4	1	1	7	1	2	1	7	3	2	2	2	2	2	1	1	3	6	30	1	3	3	3	3	2	5	2	1
28311	1	28	1	1	283	8	3	11	1	1	1	1	3	2	2	2		1	73	174	1	1	2	4	8	3	3	1	5	5	3	2	1	2	2	1	1	3	7	0	1	1	3	4	3	1	5	1	2
71824	2	15	3	4	718	16	3	24	1	2	1	1	2	3	2	1		2	73	174	1	4	2	4	1	8	2	1	5	3	1	2	2	2	2	1	1	2	8	0	1	1	4	4	2	4	4	2	1
39116	1	39	1	3	391	11	3	16	1	1	1	3	3	3	1	2		1	73	173	1	4	2	1	1	1	4	2	4	2	1	1	2	2	2	1	1	3	8	0	1	1	4	4	4	2	6	1	7
21220	2	22	1	3		9	3		1	1	1	1	2	2	2	2		1	73	173	1	4	2	3	1	1	4	1	7	3	1	3	1	2	2	1	1	3	4	20	1	1	4	4	4	2	5	2	1
64136	1	37	2	5	641	9	3	36	1	1	1	1	6	6	2	1		1	73	173	1	4	2	6	1	3	3	1	1	4	3	3	2	2	2	1	1	2	8	10	1	1	4	5	5	2	6	1	4
23301	3	23	1	3	233	26	3	1	1	2	1	1	1	2	1	1		1	73	170	2	2	2	3	1	2	6	4	3	2	2	1	2	2	2	1	1	3	8	0	1	1	4	3	3	2	3	2	1
82118	1	39	3	5	821	26	3	18	1	1	1	1	1	2	1	2		1	73	170	1	3	2	1	4	8	2	1	7	1	3	1	2	2	2	1	1	2	8	0	1	1	4	4	4	4	1	1	8
52820	2	16	2	6	528	26	3	20	1	1	1	1	2	3	1	1		1	73	170	1	2	2	1	1	2	3	1	7	2	2	1	1	2	2	1	1	1	6	30	1	1	3	5	2	2	5	2	1
56806	1	24	2	6	568	28	3	6	1	1	1	1	2	2	1	2		1	73	170	1	2	1	8	1	8	3	1	4	1	3	1	2	2	2	1	1	3	6	0	1	1	4	2	4	4	5	1	7
16115	2	17	1	3	161	17	3	15	1	2	1	1	2	2	2	2		2	73	169	1	1	2	4	6	1	4	1	2	2	1	1	2	2	2	1	1	3	7	0	1	1	4	3	3	2	2	2	1
60542	1	30	1	2	605	25	3	42	1	2	1	1	2	2	1	1		1	73	169	1	3	2	8	1	4	3	1	1	2	2	2	2	2	2	1	1	1	7	30		1	4	3	4	1	5	2	2
23607	1	23	1	3	236	27	3	7	1	1	1	1	2	2	2	2		1	73	168	1	3	2	1	1	1	5	6	6	1	3	1	1	2	2	1	1	3	9	0	4	1	4	4	4	2	1	1	2
81702	1	38	3	4	817	18	2	2	1	1	1	1	2	2	1	1		2	73	166	1	2	2	3	3	2	3	2	2	3	3	1	2	2	2	1	1	2	7	20	1	1	4	3	2	2	5	1	2
60930	1	31	2	6	609	4	3	30	1	1	1	1	2	2	2	2		1	73	166	1	2	2	2	8	1	2	2	2	2	3	2	2	2	2	1	1	1	8	30	1	1	4	3	4	2	2	1	6
82523	1	40	3	6	825	24	3	23	1	2	1	1	2	6	2	2		1	73	162	1	2	2	1	1	4	4	4	4	3	3	1	2	2	2	1	1	2	8	0	1	1	4	4	4	2	3	2	1
12729	2	13	1	2	127	12	3	29	1	1	1	1	2	2	2	1		2	74	180	1	3	2	5	1	3	3	3	6	2	1	1	2	2	2	1	1	2	9	0	1	1	4	3	2	2	5	1	7
22417	3	23	1	3	224	26	1	17	1	1	1	1	2	4	1	2		1	74	178	1	2	2	8	8	1	4	1	6	2	3	1	2	2	2	1	1	2	5	33	1	1	4	4	4	2	5	2	1
30521	1	30	1	3	305	3	3	21	1	1	1	1	6	2	1	2		1	74	178	1	2	2	4	5	3	3	1	2	2	2	2	2	1	2	1	1	3	7	0	1	1	4	4	4	2	4	2	2
59236	2	28	2	4	592	11	3	36	1	1	1	1	2	2	1	1		1	74	177	1	2	2	5	1	1	2	1	1	2	1	1	2	2	2	1	1	2	10	0	1	1	4	3	3	4	4	2	1
12353	2	13	1	2	123	17	3	53	1	1	1	1	4	4	1	2		1	74	176	1	2	2	8	1	3	3	2	1	2	3	3	2	2	2	1	1	2	8	0	1	1	2	3	4	2	3	2	1
34612	3	34	1	2	346	17	3	12	1	1	1	1	2	2	1	2		3	74	176	1	4	3	6	8	6	4	2	3	3	1	1	2	2	2	1	1	3	11	30	1	2	4	2	2	2	5	1	7
27817	1	28	1	3	278	12	3	17	1	1	1	1	4	3	2	2		1	74	176	1	2	2	4	1	4	3	3	2	2	2	2	2	2	2	1	1	2	10	20	1	1	4	4	3	2	3	2	1
50105	3	11	2	4	501	19	3	5	1	1	1	1	4	3	1	2		1	74	176	1	2	2	5	3	3	3	2	1	2	1	1	2	2	2	1	1	1	7	30	1	1	4	4	4	1	5	2	1
72032	2	15	3	4	720	12	3	32	1	2	1	1	1	1	1	2		1	74	176	1	2	2	2	1	2	4	1	5	3	4	1	1	1	2	3	1	2	6	0	1	1	3	4	4	2	3	2	1
23402	1	23	1	2	234	26	3	2	1	1	1	1	2	2	2	1		1	74	175	1	2	2	5	3	3	4	6	7	3	5	4	1	1	1	1	3	3	9	0	1	1	3	3	4	4	3	1	4
11406	1	12	1	3	114	19	3	6	1	1	1	1	5	2	1	2		1	74	175	2	1	3	8	8	1	4	4	7	1	2	2	2	1	2	1	1	2	8	0	1	1	4	4	4	4	5	2	1
27304	4	27	1	2	273	9	3	4	1	1	1	1	2	1	2	2		1	74	175	1	1	2	3	2	1	4	1	1	2	1	1	2	2	2	1	1	2	7	30	1	1	4	4	4	2	5	2	1
61405	1	32	2	4	614	15	3	5	1	1	1	2	3	4	1	2		1	74	175	1	2	2	2	1	1	3	1	7	1	2	2	2	2	2	1	1	2	8	0	1	1	4	4	4	4	4	1	7
52737	2	16	2	5	527	27	3	37	1	1	1	1	6	6	2	1		1	74	175	2	3	2	8	1	8	3	1	7	3	4	1	1	1	2	1	1	3	6	15	1	1	4	4	4	2	5	1	2
61238	3	32	2	5	612	23	3	38	1	1	1	1	5	5	1	1		1	74	175	1	3	2	3	8	7	3	1	1	3	2	3	2	2	2	1	1	2	7	20	1	1	4	4	4	2	5	2	1
38414	1	38	1	3	384	10	3	14	1	1	1	1	2	2	1	2		1	74	174	1	2	2	8	6	3	3	1	1	1	3	2	2	2	2	1	1	1	8	30	1	1	4	4	4	2	4	2	1
78532	1	31	3	5	785	5	3	32	1	1	1	4	3	2	1	2		1	74	174	1	2	2	8	1	8	3	1	4	1	1	1	2	2	2	1	1	3	9	0	1	1	4	4	4	4	3	2	1
60302	1	30	2	4	603	3	3	2	1	1	1	1	3	2	1	1		1	74	174	1	3	1	4	1	6	3	1	1	3	5	3	1	2	2	1	1	3	7	30	2	1	3	3	4	4	5	1	6
64224	1	38	2	5	642	19	3	24	1	1	1	1	2	2	2	1		1	74	174	2	2	2	4	8	1	3	1	1	3	3	1	2	1	2	1	1	1	10	0	1	1	4	4	4	1	5	2	1
50416	3	11	2	5	504	27	3	16	1	1	1	1	2	4	1	4		1	74	174	1	2	2	1	8	3	5	1	1	3	1	1	2	2	2	1	1	2	8	30	1	1	4	4	4	2	5	2	1
57915	3	26	2	6	579	9	3	15	1	1	4	1	3	3	1	2		1	74	174	1	2	2	8	8	3	3	1	2	2	2	2	2	2	2	1	1	3	6	40	1	1	4	4	4	2	5	2	1
19013	2	19	1	2	190	23	3	13	1	1	1	1	1	1	2	1		1	74	173	1	1	2	6	1	6	4	2	3	3	3	1	2	2	2	1	1	2	7	30	1	1	4	4	4	1	5	2	1
38018	1	38	1	2	380	22	3	18	1	1	1	1	2	2	2	1		1	74	173	1	2	2	7	1	8	4	4	4	2	1	2	2	2	2	1	1	2	8	0	1	1	4	4	4	2	5	2	1
56608	1	24	2	4	566	3	2	8	1	1	1	2	1	2	1	1		1	74	173	1	4	2	2	1	2	3	1	1	3	3	1	2	2	2	1	1	2	7	0	1	1	4	4	4	2	5	2	1
57031	1	24	2	4	570	5	3	31	1	1	1	1	2	1	1	1		1	74	173	1	2	2	3	1	1	3	2	3	3	3	1	2	2	2	1	1	2	7	10	1	1	4	4	3	2	4	2	1
58848	4	27	2	6	588	12	3	48	1	1	1	1	3	2	1	1		1	74	173	1	2	2	1	1	1	3	1	1	2	1	3	2	2	2	1	1	2	8	0	1	1	4	4	4	2	4	2	1
14714	2	15	1	2	147	16	3	14	2	1	1	1	3	4	1	2		1	74	172	1	2	2	7	8	3	4	2	1	4	4	4	1	1	1	1	1	3	5	30	1	1	3	4	4	4	1	2	1
11716	1	12	1	3	117	19	3	16	1	2	1	1	2	2	2	2		3	74	172	1	3	2	4	8	4	5	1	2	3	4	2	2	2	2	1	1	3	7	0	1	1	1	4	4	2	3	2	1
37520	1	37	1	3	375	8	3	20	1	1	1	1	1	2	2	2		1	74	172	1	1	2	4	6	8	1	1	1	2	2	1	2	2	2	1	1	1	8	0	1	1	4	4	4	2	4	1	2
53302	2	17	2	5	533	28	3	2	1	1	1	1	4	4	1	2		1	74	172	1	3	2	1	8	8	2	1	5	3	3	1	1	2	2	1	1	3	7	0	1	1	3	4	4	1	5	1	2
62935	1	35	2	5	629	8	2	35	1	1	1	1	3	3	2	1		1	74	172	2	5	2	5	1	4	3	1	1	4	4	3	2	2	2	1	1	1	7	30	1	1	4	4	4	2	5	1	2
77603	4	29	3	5	776	3	3	3	1	1	1	1	2	2	2	5	ÖÜÄ©»Ø¼Ò×¡ËÞ	1	74	172	1	1	2	2	1	1	4	5	7	6	1	2	2	2	2	1	1	3	8	0	1	1	4	2	2	2	5	1	8
73314	3	18	3	5	733	19	3	14	1	1	1	1	2	2	1	2		1	74	172	1	2	3	7	8	1	3	4	6	3	2	2	1	1	2	2	1	2	6	30	1	1	4	3	3	2	3	1	7
64931	1	39	2	5	649	2	3	31	1	2	1	1	2	3	1	2		1	74	172	1	3	2	1	8	6	3	1	4	3	3	3	1	1	2	1	1	3	7	0	1	1	4	4	4	2	3	2	1
19835	5	20	1	1	198	19	3	35	1	1	1	1	1	2	2	2		3	74	170	1	4	2	5	6	1	3	5	5	2	2	2	2	2	2	1	1	2	7	30	1	1	4	3	4	4	3	2	6
60312	1	30	2	4	603	3	3	12	1	1	1	1	6	6	1	1		1	74	170	1	4	2	1	1	1	3	1	1	3	3	2	2	2	2	1	1	3	7	0	1	1	4	4	4	2	6	2	1
73110	3	18	3	4	731	17	3	10	1	1	1	1	1	2	1	1		1	74	170	1	2	2	3	1	3	3	2	6	1	5	2	2	1	1	1	1	2	8	0	1	1	3	3	4	2	3	1	4
53839	3	18	2	5	538	22	3	39	1	1	1	1	2	3	1	1		1	74	170	1	1	2	8	1	2	3	1	6	2	3	3	2	2	2	1	1	3	7	30	1	1	4	4	4	2	4	2	1
53831	3	18	2	5	538	22	3	31	1	1	1	1	5	5	1	1		1	74	170	1	2	2	3	1	1	2	1	1	3	2	2	2	2	2	1	1	2	8	0	1	1	2	3	3	1	5	2	1
53819	3	18	2	5	538	22	3	19	1	1	1	1	3	4	1	1		1	74	169	1	2	2	7	3	1	3	1	2	3	2	1	2	2	2	1	1	3	7	0	1	1	4	3	4	1	5	2	1
53801	3	18	2	5	538	22	3	1	1	2	1	1	4	3	1	1		1	74	168	1	2	2	4	2	1	3	1	1	4	4	3	2	1	2	1	1	3	6	30	1	1	1	4	4	4	3	2	1
21201	2	22	1	3	212	9	3	1	1	2	1	2	2	2	2	2		1	74	167	1	3	2	1	8	1	3	1	4	3	4	2	1	1	1	5	3	3	10	0	1	1	4	4	4	2	1	2	1
16830	2	17	1	2	168	19	3	30	1	2	1	1	2	2	2	1		3	74	167	1	2	2	8	3	1	4	5	7	3	5	2	1	1	1	2	3	2	9	0	1	1	3	4	4	2	6	2	1
73901	5	20	3	4	739	25	3	1	1	1	1	1	2	2	2	2		1	74	166	1	1	2	1	6	4	3	3	4	3	2	1	1	1	2	2	1	3	6	0	1	1	1	4	4	4	1	2	1
25338	1	25	1	2	253	15	3	38	1	1	1	1	4	4	1	2		1	75	182	1	4	2	5	7	4	4	2	1	1	1	1	2	2	2	1	1	1	9	5	1	1	4	3	2	2	4	2	1
20114	3	21	1	1	201	9	3	14	1	1	1	1	3	3	2	2		1	75	180	1	1	2	8	2	8	7	1	1	1	5	4	2	2	2	1	1	3	7	0	1	1	4	4	4	2	6	2	1
23825	1	24	1	2	238	8	3	25	1	1	1	1	3	3	1	2		1	75	180	1	5	2	8	6	1	3	3	5	4	4	1	2	2	1	1	1	1	8	30	1	1	3	5	5	1	5	2	1
26027	3	26	1	3	260	9	3	27	1	1	1	1	3	4	1	2		1	75	180	1	3	2	6	1	8	6	1	1	1	1	1	2	2	2	1	1	2	10	0	1	1	4	4	4	2	5	2	1
35136	1	35	1	3	351	8	3	36	1	1	1	1	4	3	1	2		1	75	180	1	2	2	8	1	8	3	1	4	3	2	2	1	2	2	1	1	3	8	0	2	7	4	5	5	2	3	1	2
28125	2	28	1	3	281	11	3	25	1	1	1	1	3	2	1	2		1	75	178	1	2	2	1	1	2	3	1	2	3	3	3	1	1	1	1	1	2	7	40	1	1	4	4	4	2	6	2	1
50815	1	12	2	4	508	22	1	15	1	1	1	1	4	4	1	2		1	75	178	1	3	2	4	1	2	4	1	3	2	1	1	2	2	2	1	1	2	6	0	1	1	4	4	3	1	5	2	2
56934	1	24	2	4	569	2	3	34	1	1	1	1	3	3	1	2		1	75	178	1	2	2	3	6	3	3	3	3	3	2	2	2	2	2	1	1	3	7	0	2	1	4	4	4	2	3	1	5
64323	1	38	2	4	643	18	3	23	1	1	1	1	1	2	2	1		2	75	178	1	2	2	3	2	4	2	7	7	1	2	2	2	2	2	1	1	2	6	0	1	1	4	4	4	2	3	1	2
29544	4	29	1	2	295	26	3	44	1	1	1	1	3	1	2	2		2	75	177	1	3	3	6	1	1	2	2	1	2	3	1	2	2	2	1	1	2	8	10	1	1	4	4	4	2	4	2	1
57451	1	25	2	4	574	4	3	51	1	1	1	1	3	3	1	1		2	75	177	1	3	2	6	1	3	3	4	5	2	2	2	2	1	2	1	1	2	7	50	1	1	4	4	3	4	3	2	1
39921	1	40	1	3	399	18	3	21	1	1	1	1	2	1	2	1		2	75	176	1	3	2	3	1	5	4	3	7	3	1	2	1	2	2	1	1	2	7	0	1	1	1	4	4	4	5	1	5
12105	2	13	1	2	121	3	1	5	1	1	1	1	2	2	1	2		1	75	176	1	1	2	1	1	3	3	4	6	3	2	1	2	2	2	1	1	2	9	0	1	1	4	4	5	1	6	2	1
12306	2	13	1	2	123	17	3	6	1	1	1	1	4	4	1	2		1	75	176	1	2	2	7	7	4	3	2	1	2	2	2	2	1	1	1	1	1	6	0	1	1	4	4	4	1	5	2	1
31915	3	32	1	2	319	24	3	15	1	1	1	1	2	3	2	2		1	75	176	1	3	2	4	1	4	4	1	1	3	5	2	2	2	2	1	1	1	6	0	1	1	1	4	3	2	5	2	1
57423	1	25	2	4	574	4	3	23	1	1	1	2	2	2	1	1		2	75	176	1	2	2	4	1	2	2	1	2	2	2	1	2	2	2	1	1	2	10	0	1	1	4	3	2	4	5	2	1
71837	2	15	3	4	718	16	3	37	1	1	1	1	3	2	1	2		1	75	176	1	3	1	1	2	3	4	5	6	1	3	4	1	1	2	1	2	3	8	0	1	2	3	2	3	2	3	1	1
52222	2	15	2	4	522	31	3	22	1	1	1	1	2	2	1	2		1	75	176	1	3	2	1	1	1	4	1	2	3	2	2	2	2	2	1	1	3	8	0	1	1	4	4	3	2	4	2	1
57440	1	25	2	4	574	4	3	40	1	1	1	1	1	2	1	1		1	75	176	1	2	2	2	8	1	3	1	1	3	2	2	2	2	2	1	1	3	7	0	1	1	4	4	4	4	1	1	2
63411	2	36	2	5	634	24	1	11	1	1	1	1	4	3	1	1		1	75	176	1	3	2	6	1	5	3	1	1	3	1	2	2	2	2	1	1	3	9	20	1	1	4	4	3	2	5	2	1
81710	1	38	3	4	817	18	2	10	1	1	1	1	1	2	2	1		1	75	176	1	2	2	5	2	1	3	5	6	2	2	1	2	2	2	1	1	2	10	0	2	1	4	4	4	4	3	1	4
62506	3	34	2	6	625	9	3	6	1	1	1	1	4	2	1	2		1	75	176	1	2	2	8	1	3	3	1	4	1	1	1	2	2	2	1	1	1	7	0	1	1	4	4	4	2	5	1	2
28716	4	29	1	1	287	8	3	16	1	1	1	1	6	6	2	2		1	75	175	1	1	2	3	8	1	1	1	1	2	1	1	2	2	2	1	1	2	6	0	1	1	4	4	4	1	5	2	1
32316	3	32	1	2	323	22	3	16	1	1	1	1	3	3	1	2		1	75	175	1	1	2	3	1	3	3	2	6	3	2	2	2	2	2	1	1	1	8	0	1	1	4	4	2	1	1	2	1
33902	3	34	1	1	339	11	3	2	1	1	1	1	3	3	1	2		1	75	175	1	2	2	1	1	4	4	2	1	3	3	1	2	2	2	1	1	1	10	0	1	1	4	4	4	2	4	1	1
13119	1	14	1	2	131	22	3	19	1	1	1	1	1	1	2	1		3	75	175	1	1	2	1	1	2	4	4	4	2	3	3	1	2	2	1	1	2	10	30	1	1	3	4	2	2	5	2	1
25904	1	26	1	3	259	15	3	4	1	1	1	1	3	3	2	2		1	75	175	1	4	2	7	6	2	4	2	1	3	2	1	2	2	2	1	1	3	7	30	1	1	4	3	4	2	3	2	1
37519	1	37	1	3	375	8	3	19	1	1	1	1	2	1	2	2		1	75	175	1	3	2	8	8	8	4	2	5	3	1	2	2	2	2	2	1	3	5	0	1	1	4	4	4	2	4	2	2
57407	1	25	2	4	574	4	3	7	1	1	1	2	1	2	1	1		2	75	175	2	2	2	8	8	4	3	3	5	1	1	2	2	1	1	1	1	2	9	30	1	1	4	2	2	2	1	1	8
51615	1	14	2	5	516	16	3	15	1	1	1	1	2	3	1	1		1	75	175	1	3	2	4	8	1	3	1	1	2	1	1	2	2	2	1	1	3	8	0	1	1	4	2	2	2	6	2	1
59513	4	29	2	4	595	4	3	13	1	1	1	1	2	1	1	1		1	75	175	1	3	2	4	1	1	3	1	1	3	2	2	2	2	2	1	1	1	8	30	1	1	4	3	3	2	3	2	1
62404	3	34	2	4	624	9	3	4	1	1	1	1	2	2	1	2		1	75	175	1	2	2	6	1	4	3	2	2	2	2	1	2	2	2	1	1	2	8	30	1	1	4	4	4	1	5	2	1
65409	1	40	2	5	654	23	3	9	1	1	1	1	4	3	1	2		1	75	175	1	1	2	3	6	1	3	2	3	3	2	1	2	2	2	1	1	3	9	0	1	1	4	4	4	2	4	2	1
73326	3	18	3	5	733	19	3	26	1	1	1	1	2	2	1	2		1	75	175	1	2	2	8	1	8	3	1	7	1	1	1	2	2	2	1	1	2	7	0	1	1	4	4	4	4	5	2	1
76028	1	25	3	4	760	3	3	28	1	1	1	1	2	2	1	1		3	75	175	1	3	3	1	1	1	3	1	7	3	1	1	1	2	2	1	1	2	9	0	1	1	4	4	4	2	5	2	2
77630	4	29	3	5	776	3	3	30	1	1	1	1	2	1	2	2		1	75	175	1	4	2	3	1	1	5	2	4	2	1	1	2	2	2	1	1	3	10	0	1	1	4	4	3	2	2	2	1
82430	1	40	3	6	824	24	3	30	1	1	3	1	1	1	1	2		1	75	175	1	2	2	2	1	1	4	2	3	2	2	1	2	2	2	1	1	3	8	50	1	1	4	3	2	2	5	1	2
17515	3	18	1	1	175	19	3	15	1	1	1	1	4	4	2	2		1	75	174	1	2	2	8	6	4	4	2	2	2	5	1	1	2	2	1	1	2	6	30	1	1	3	4	4	2	4	2	1
74423	3	21	3	4	744	26	3	23	1	1	1	1	2	1	2	2		3	75	174	1	4	3	1	1	2	2	1	5	2	2	2	2	2	2	1	1	2	6	0	2	1	4	2	2	2	2	1	8
76819	4	27	3	5	768	17	3	19	1	2	1	1	1	2	1	1		1	75	174	1	3	2	4	4	1	3	4	2	3	3	2	2	2	2	1	1	2	9	30	1	1	4	3	4	2	4	2	1
21929	2	22	1	1	219	11	3	29	1	1	1	1	2	2	2	2		3	75	173	1	2	2	8	5	5	4	2	3	2	2	1	2	2	2	1	1	2	8	20	2	1	4	4	2	2	4	2	1
29332	4	29	1	2	293	10	3	32	1	1	1	1	6	6	1	1		1	75	173	1	1	2	6	1	4	3	1	1	1	2	2	2	2	2	1	1	1	8	20	1	2	3	4	4	2	5	2	1
17210	3	18	1	2	172	10	3	10	1	1	1	1	5	4	1	2		1	75	173	1	2	2	7	8	8	4	1	1	2	1	1	2	2	2	1	1	2	8	0	1	1	4	4	3	1	5	2	1
55631	2	22	2	4	556	11	3	31	1	1	1	1	2	2	2	1		1	75	173	1	2	2	3	1	3	3	1	1	3	4	2	2	2	2	1	1	2	8	0	1	1	4	4	4	4	3	2	1
57514	1	25	2	4	575	3	1	14	1	1	1	1	2	1	1	1		1	75	173	1	4	2	3	1	1	4	1	1	3	4	3	1	2	2	1	1	3	7	0	1	1	3	4	4	2	4	2	2
62420	3	34	2	4	624	9	3	20	1	1	1	1	3	2	1	2		1	75	173	1	2	2	8	8	8	3	1	4	2	1	2	2	2	2	1	1	1	7	30	1	1	4	4	4	1	5	2	1
76408	3	26	3	5	764	9	3	8	1	1	1	1	3	2	1	1		1	75	173	1	2	2	5	3	4	3	1	6	2	1	2	2	2	2	1	1	2	8	0	1	1	4	3	2	1	5	2	1
54323	2	19	2	6	543	11	3	23	1	1	1	1	1	3	2	1		1	75	173	1	1	2	8	8	2	3	1	2	3	2	2	2	2	2	1	1	2	8	0	1	1	4	4	3	1	5	2	1
24428	1	24	1	1	244	15	3	28	1	1	1	1	4	4	1	2		3	75	172	1	3	1	3	8	2	3	4	2	3	4	2	1	1	2	1	1	1	8	0	1	1	2	3	4	2	5	2	1
19139	2	20	1	1	191	22	3	39	1	1	1	1	2	3	1	1		2	75	172	1	2	2	8	8	8	3	7	6	2	3	1	2	2	2	1	1	2	8	30	1	1	2	4	5	2	5	2	1
11209	1	12	1	2	112	19	1	9	1	1	1	2	4	3	1	2		1	75	172	1	3	2	2	8	6	3	2	2	2	2	1	2	2	2	1	1	2	7	30	1	1	4	3	3	4	5	2	1
65513	1	40	2	5	655	23	3	13	1	1	1	1	4	3	1	1		1	75	172	1	1	2	3	2	3	3	1	1	3	2	2	2	2	2	1	1	1	8	0	1	1	3	3	4	2	4	1	2
78030	1	30	1	2	780	25	3	30	1	1	1	1	6	6	2	2		1	75	172	1	2	2	1	1	1	3	4	7	3	1	1	2	2	2	1	1	3	7	0	1	1	4	4	4	1	5	2	1
51529	2	13	2	6	515	15	3	29	1	1	1	1	3	3	1	1		1	75	172	1	2	2	7	1	6	4	2	1	2	2	2	2	2	2	1	1	2	8	30	1	1	4	4	4	2	4	2	1
82425	1	40	3	6	824	24	3	25	1	1	3	1	1	1	1	2		1	75	172	1	2	2	4	4	1	4	3	5	2	3	4	2	2	2	1	1	2	8	0	1	1	4	3	3	2	4	1	4
30537	1	30	1	3	305	3	3	37	1	1	1	1	3	3	1	1		1	75	171	1	2	1	8	1	8	3	1	6	2	1	1	2	2	2	1	1	3	10	0	1	1	4	4	4	2	3	2	1
38324	1	38	1	3	383	23	3	24	1	1	1	1	3	4	1	1		1	75	171	1	2	2	6	2	8	4	1	3	3	2	1	2	2	2	1	1	2	9	10	1	1	4	4	4	2	4	2	1
75816	1	25	3	4	758	4	3	16	1	2	1	1	3	1	2	1		1	75	171	1	3	2	6	5	2	2	6	5	3	2	2	2	2	2	1	1	2	9	30	1	1	3	3	4	1	4	1	5
76604	3	26	3	4	766	10	3	4	1	1	1	2	4	2	1	2		1	75	171	1	3	2	8	1	6	3	3	4	2	2	2	2	2	2	1	1	2	10	0	1	4	4	4	4	2	3	2	1
50121	3	11	2	4	501	19	3	21	1	1	1	1	3	3	1	2		1	75	171	1	2	2	6	6	3	3	1	2	2	2	1	2	2	2	1	1	2	6	30	1	1	4	4	3	2	3	2	1
76922	4	27	3	4	769	8	3	22	2	2	1	1	1	1	1	2		1	75	171	1	2	3	1	5	1	3	3	5	2	4	2	1	2	2	1	1	3	10	0	1	1	3	4	4	4	6	2	1
29835	1	30	1	2	298	25	3	35	1	1	1	1	6	6	2	2		3	75	170	2	4	2	8	4	8	4	1	1	3	3	1	2	2	2	1	1	2	10	30	1	1	4	4	4	1	4	2	1
34605	3	34	1	2	346	17	3	5	1	1	1	2	2	2	1	2		1	75	170	1	4	2	8	8	8	4	5	4	3	4	3	2	2	2	1	1	3	9	30	1	1	1	4	4	4	1	2	1
70608	1	12	3	4	706	11	3	8	1	2	1	4	3	3	1	2		1	75	170	1	2	2	3	1	1	3	3	7	3	2	1	2	2	2	1	1	2	6	0	1	1	3	4	2	4	3	1	2
39104	1	39	1	3	391	11	3	4	1	1	1	1	3	3	1	2		2	75	170	1	4	1	6	7	8	4	1	4	4	3	2	2	2	2	1	1	2	6	40	1	1	2	4	4	1	5	2	1
82226	1	39	3	4	822	26	3	26	1	1	3	1	4	3	1	2		1	75	170	1	3	2	4	1	1	2	1	5	3	3	2	2	2	2	1	1	2	8	0	1	1	4	2	2	4	3	1	6
53829	3	18	2	5	538	22	3	29	1	1	1	1	4	4	1	1		1	75	170	1	4	2	8	8	1	3	1	1	3	2	1	2	2	2	1	1	1	9	0	1	1	4	4	4	2	5	2	1
80417	1	35	3	5	804	11	3	17	1	1	1	1	2	3	1	1		1	75	170	1	5	2	6	1	6	2	1	7	2	2	1	2	2	2	1	1	3	8	0	2	1	4	2	2	2	2	1	2
64948	1	39	2	5	649	2	3	48	1	1	1	1	4	3	2	2		1	75	170	1	3	2	1	2	1	3	1	3	4	2	2	2	2	2	1	1	2	6	0	1	1	4	4	4	4	6	2	2
52201	2	15	2	4	522	31	3	1	1	1	1	1	2	2	1	2		1	75	169	1	4	2	4	6	2	3	1	4	3	3	3	2	2	2	1	1	2	7	0	1	1	4	4	4	2	4	2	2
52713	2	16	2	5	527	27	3	13	1	2	1	1	2	1	2	1		1	75	169	1	2	2	1	1	1	3	1	1	2	2	2	1	1	2	1	1	2	9	30	1	1	1	4	4	1	5	1	2
61503	1	32	2	6	615	15	3	3	1	2	1	1	4	3	1	4		1	75	169	1	2	2	8	8	1	1	3	1	3	3	3	1	2	2	1	1	1	8	0	2	1	1	4	4	1	5		1
11102	1	12	1	2	111	19	1	2	1	1	1	1	4	4	1	2		1	75	168	1	2	2	6	3	5	4	2	2	2	1	1	2	2	2	1	1	2	7	30	1	1	4	4	4	4	4	2	1
36132	2	36	1	3	361	22	3	32	1	1	1	1	6	6	2	1		1	75	168	1	1	3	3	1	3	2	2	7	4	2	2	2	2	2	1	1	3	0	0	1	1	1	4	3	2	1	2	4
74416	3	21	3	4	744	26	3	16	1	1	1	1	1	1	2	2		3	75	168	1	1	2	6	1	5	2	1	4	4	4	2	1	2	2	1	1	2	8	0	1	1	4	4	4	2	1	1	2
58608	4	27	2	5	586	9	3	8	1	2	1	1	3	3	2	1		1	75	168	1	2	2	2	3	2	2	1	1	3	1	1	2	1	2	1	1	2	8	30	1	1	4	4	4	2	4	2	1
82146	1	39	3	5	821	26	3	46	1	1	1	1	2	1	2	1		1	75	168	1	2	2	4	3	3	2	1	4	2	2	1	2	2	2	1	1	1	4	0	1	1	4	4	4	4	4	2	1
25446	1	25	1	2	254	19	3	46	1	1	1	1	3	3	1	1		1	75	167	1	1	2	8	8	8	4	3	3	1	1	1	2	2	2	1	1	1	9	30	1	1	4	4	3	1	5	2	1
55418	3	21	2	4	554	26	1	18	1	1	1	1	5	2	1	1		1	75	167	1	2	2	4	1	1	3	1	6	4	4	2	2	2	2	1	1	2	7	0	1	1	4	4	4	1	5	2	1
56044	2	22	2	4	560	11	3	44	1	2	1	1	2	2	2	2		1	75	166	1	2	2	2	1	1	2	2	2	2	2	2	2	2	2	1	1	2	6	0	1	1	4	4	4	2	6	2	1
51323	1	13	2	5	513	25	3	23	1	1	1	1	1	2	1	1		3	75	166	1	2	2	8	8	1	3	2	1	3	2	1	2	2	2	1	1	3	7	30	1	1	4	4	4	2	4	2	1
75124	1	23	3	5	751	26	3	24	1	1	1	1	2	2	1	1		1	75	165	1	3	2	2	1	1	3	6	5	3	2	1	2	2	2	1	1	2	10	0	1	1	4	3	2	2	2	2	1
79918	3	34	3	5	799	5	3	18	1	2	1	1	2	6	1	2		1	75	165	1	4	1	1	8	1	3	1	5	3	3	3	1	1	2	1	1	2	7	0	1	1	4	4	2	4	6	2	1
61003	1	31	2	6	610	8	3	3	1	2	1	3	2	1	1	1		1	75	165	1	2	2	1	1	1	3	1	1	3	3	2	2	2	2	1	1	1	6	0	1	1	4	4	3	2	5	2	1
76334	3	26	3	6	763	10	3	34	1	1	1	1	3	1	2	1		1	75	164	2	2	2	5	7	1	2	2	3	3	1	3	2	2	2	1	1	2	10	0	1	1	4	1	2	2	4	2	1
22014	2	22	1	2	220	12	3	14	1	1	1	1	1	2	1	1		1	76	180	1	3	2	8	1	5	4	4	7	1	2	2	2	2	2	1	1	2	9	0	1	1	4	4	4	2	3	2	1
14626	2	15	1	1		16	3		1	1	1	1	4	5	1	2		1	76	180	1	2	2	7	7	5	6	2	2	2	1	1	1	2	2	1	1	2	8	0	1	1	4	4	4	2	4	2	1
29033	4	29	1	3	290	9	3	33	1	1	1	1	2	3	2	2		2	76	178	1	1	3	7	1	1	1	1	1	4	2	5	2	2	2	1	1	2	4	12	1	1	4	4	4	1	4	2	1
21403	1	22	1	3	214	16	3	3	1	1	4	1	2	1	2	2		1	76	178	1	2	2	8	8	2	2	3	5	4	1	1	2	2	2	1	1	1	7	0	1	1	4	4	4	2	5	2	1
77216	3	28	3	4	772	23	3	16	1	1	1	2	4	4	1	1		1	76	178	1	2	2	2	1	1	3	1	7	3	3	2	2	2	1	1	1	2	8	0	1	4	4	3	4	4	1	1	8
65411	1	40	2	5	654	23	3	11	1	1	3	1	2	2	2	1		1	76	178	1	2	2	8	1	8	3	1	7	3	3	2	1	2	2	1	1	1	8	0	1	1	4	3	4	4	2	1	8
14730	2	15	1	2	147	16	3	30	1	1	1	1	4	4	1	2		1	76	177	1	2	2	7	8	3	3	2	1	1	1	1	2	2	2	1	1	1	8	0	1	1	4	4	2	2	2	2	4
32201	3	32	1	2	322	22	1	1	1	1	1	1	4	3	2	2		1	76	177	1	2	2	8	8	3	4	1	1	2	3	2	2	2	2	1	1	1	9	30	1	1	4	4	4	2	4	2	1
29222	4	29	1	2	292	9	3	22	1	1	1	1	3	3	1	2		1	76	177	1	2	2	7	2	4	3	4	4	3	1	1	2	2	2	1	1	2	9	0	1	1	4	4	4	2	4	2	1
35125	1	35	1	3	351	8	3	25	1	1	1	1	4	3	1	2		1	76	177	1	2	2	6	6	3	3	2	2	2	2	1	2	2	2	1	1	2	8	0	1	1	4	4	3	1	4	2	1
11104	1	12	1	2	111	19	1	4	1	1	1	1	4	4	1	4		1	76	176	1	2	2	7	6	8	4	1	1	2	1	1	2	2	2	1	1	1	8	30	1	1	4	4	3	2	4	2	1
52217	2	15	2	4	522	31	3	17	1	1	1	1	1	2	1	2		1	76	176	1	2	2	3	5	3	3	2	2	3	2	3	1	2	2	1	1	2	9	30	1	1	4	3	4	2	2	2	1
51832	1	14	2	4	518	10	3	32	1	1	1	1	2	2	1	1		1	76	176	1	3	2	4	6	3	2	4	5	2	4	2	2	2	2	1	1	3	8	12	1	1	4	2	3	4	3	1	6
54836	5	20	2	5	548	25	3	36	1	1	1	1	3	3	2	2		1	76	176	2	2	2	8	8	4	3	1	7	2	2	3	2	2	2	1	1	2	13	0	3	1	4	4	4	2	5	2	1
32342	3	32	1	2	323	22	3	42	1	1	1	1	4	2	1	2		1	76	175	1	3	2	1	7	8	4	1	3	3	1	1	1	1		1	1	3	8	30	1	1	4	4	4	2	5	2	1
26126	1	26	1	2	261	23	3	26	1	1	1	1	2	2	1	2		1	76	175	1	2	2	4	1	8	3	5	7	4	5	4	1	2	2	1	1	3	6	32	1	1	4	2	2	1	5	2	1
54931	5	20	2	5	549	15	3	31	1	1	1	1	2	1	2	1		1	76	175	1	1	2	1	1	4	3	2	6	4	2	3	2	2	2	1	1	3	6	0	1	1	2	4	4	2	5	1	2
73701	2	19	3	5	737	9	3	1	1	1	1	1	3	3	2	1		1	76	175	1	2	2	8	8	4	7	4	5	3	1	1	2	2	2	1	1	3	10	20	1	1	4	2	2	2	5	2	1
50707	1	12	2	6	507	15	1	7	1	1	1	1	3	4	1	2		1	76	175	1	2	2	3	3	8	3	1	2	3	2	2	2	2	2	1	1	1	6	40	1	1	4	3	4	1	5	2	1
52804	2	16	2	6	528	26	3	4	1	1	1	1	2	2	1	1		1	76	175	1	2	2	3	3	1	2	1	4	3	3	2	2	2	2	1	1	2	7	0	1	1	4	4	4	2	4	2	1
56728	1	24	2	6	567	3	2	28	1	1	1	1	4	4	1	1		2	76	175	1	2	2	3	1	1	3	1	1	3	2	1	2	2	2	1	1	1	7	0	1	1	3	4	3	1	5	2	1
28706	4	29	1	1	287	8	3	6	1	1	1	1	4	3	1	4		1	76	174	1	1	2	8	8	5	3	1	1	1	1	1	2	2	2	1	1	2	8	20	1	1	4	4	2	2	4	2	1
18726	2	19	1	1	187	9	3	26	1	1	1	1	2	2	2	1		1	76	174	1	6	3	7	7	4	1	6	4	2	4	3	1	2	2	1	1	2	11	30	1	1	1	4	4	1	5	2	1
53834	3	18	2	5	538	22	3	34	1	1	1	1	2	3	1	1		1	76	174	1	2	2	8	1	7	3	2	2	2	2	1	2	2	2	1	1	2	7	20	1	1	4	4	3	1	5	2	1
57336	1	25	2	4	573	16	3	36	1	1	1	1	2	1	1	1		1	76	174	1	2	2	3	3	1	3	1	1	3	2	1	2	2	2	1	1	2	8	30	1	1	4	3	2	1	5	1	2
53812	3	18	2	5	538	22	3	12	1	2	1	1	3	4	1	1		1	76	174	1	2	2	8	1	6	3	1	1	3	3	4	2	2	2	1	1	2	7	0	2	1	4	3	3	4	5	2	1
74418	3	21	3	4	744	26	3	18	1	1	1	1	1	1	2	1		1	76	174	1	1	2	2	1	1	2	1	7	3	3	2	2	2	2	1	1	2	8	20	1	1	4	3	3	2	6	2	1
16639	2	17	1	1	166	22	3	39	1	1	1	1	1	1	2	2		3	76	173	1	2	2	1	1	1	3	5	4	4	1	1	2	2	2	1	1	2	9	30	1	1	4	4	3	1	5	2	1
80327	1	35	3	5	803	11	3	27	1	1	1	1	1	1	2	2		1	76	173	1	2	1	4	1	8	3	7	7	1	2	1	2	2	2	1	1	3	16	0	1	1	4	3	3	4	1	1	8
51354	1	13	2	5	513	25	3	54	1	1	1	1	1	3	1	1		1	76	173	1	3	2	1	2	1	3	2	1	3	3	2	2	2	2	1	1	3	8	40	1	1	3	4	4	2	4	2	1
11620	1	12	1	1	116	19	2	20	1	1	1	1	2	3	1	2		2	76	172	1	1	2	2	3	1	5	3	2	2	2	2	2	2	2	1	1	3	8	30	1	1	4	4	2	2	1	2	1
19233	2	20	1	3	192	18	3	33	1	1	1	1	2	1	1	2		1	76	172	1	1	2	1	1	1	3	1	4	3	3	2	2	2	2	1	1	3	11	30	1	1	4	4	2	2	4	1	3
76601	3	26	3	4	766	10	3	1	1	1	1	1	2	2	1	2		1	76	172	2	6	2	3	2	2	3	3	3	2	3	3		2	1	1	1	1	10		1	1	4	4	4	1	5	2	1
59335	3	28	2	4	593	18	3	35	1	1	1	1	4	3	2	1		1	76	171	1	3	2	8	8	5	3	1	1	2	2	1	2	1	2	1	1	2	9	10	1	1	4	3	2	2	4	1	2
51120	2	13	2	4	511	23	1	20	1	1	1	1	3	3	2	1		1	76	170	1	2	2	3	1	3	3	5	7	3	4	3	1	1	2	1	1	2	1	30	1	1	4	4	4	4	4	2	1
63339	2	36	2	6	633	8	2	39	1	1	1	1	4	4	1	2		1	76	170	1	2	2	4	8	8	3	1	2	1	1	1	2	2	2	1	1	1	7	0	1	1	4	3	3	1	5	1	2
74713	2	22	3	4	747	15	3	13	1	1	1	2	4	2	1	2		3	76	170	1	3	2	4	4	1	1	7	7	2	3	2	2	2	2	1	1	3	8	0	3	1	4	3	3	1	2	1	8
19019	2	19	1	2	190	23	3	19	1	1	1	1	4	1	2	2		1	76	169	1	1	2	7	8	8	4	1	3	2	3	3	1	2	2	1	1	3	9	30	1	1	4	4	3	2	4	1	5
23310	3	23	1	3	233	26	3	10	1	1	1	1	2	2	1	2		1	76	169	2	4	2	2	1	1	2	1	7	2	3	3	2	1	2	1	1	3	5	17	1	1	3	4	4	2	1	1	2
71212	2	13	3	5	712	22	3	12	1	1	1	1	2	3	2	2		1	76	168	1	3	2	3	1	4	3	2	6	3	2	2	1	2	2	1	1	2	7	30	1	1	4	4	4	2	3	2	1
61526	1	32	2	6	615	15	3	26	1	1	4	1	4	1	1	1		1	76	168	1	2	2	3	1	7	2	1	3	4	4	3	2	1	1	1	1	2	7	0	1	1	4	4	4	1	5	1	2
76834	4	27	3	5	768	17	3	34	1	2	1	1	2	1	2	1		1	76	165	1	4	2	1	1	1	2	1	7	3	2	1	2	2	2	1	1	2	7	0	1	1	4	4	4	2	4	2	5
18103	2	19	1	3	181	4	3	3	1	1	1	1	2	1	2	1		1	77	181	1	4	2	1	1	2	1	1	2	1	1	1	2	2	2	1	1	1	0	50	1	1	4	4	4	1	5	1	2
35610	1	35	1	2	356	16	3	10	1	1	1	1	3	2	2	2		1	77	180	1	1	2	8	8	2	3	4	4	2	2	3	2	2	2	1	1	3	11	0	1	1	4	4	2	2	2	2	1
33908	3	34	1	1	339	11	3	8	1	1	1	1	3	3	1	2		1	77	178	1	3	2	4	1	1	4	2	3	3	2	2	2	2	2	1	1	2	9	30	1	1	4	4	4	2	5	2	1
38033	1	38	1	2	380	22	3	33	1	1	1	1	2	2	1	1		2	77	176	1	2	2	4	1	8	4	2	7	1	1	1	2	2	2	1	1	2	7	50	1	1	2	4	4	2	4	2	1
29511	4	29	1	2	295	26	3	11	1	1	1	1	2	1	2	2		1	77	174	1	2	2	4	8	2	3	4	3	2	2	2	2	2	2	1	1	3	7	30	1	1	4	3	4	4	1	1	7
82829	1	40	3	4	828	24	3	29	1	1	1	1	3	6	1	1		1	77	174	1	5	2	8	1	8	4	3	6	1	1	1	2	2	2	1	1	1	9	0	1	1	4	5	4	4	5	2	1
36606	2	36	1	3	366	4	3	6	1	1	1	1	2	2	2	4		1	77	173	1	2	2	8	8	5	3	1	1	2	2	2	2	2	2	1	1	2	8	0	1	1	3	4	4	1	5	2	1
12648	2	13	1	2	126	11	3	48	1	1	1	1	2	2	1	2		3	77	173	1	4	2	8	1	1	4	1	7	4	3	5	1	1	1	1	1	2	8	0	1	1	4	4	4	1	5	2	1
60425	1	30	2	6	604	26	3	25	1	1	1	1	3	3	2	1		1	77	173	1	2	2	3	1	1	2	1	2	3	2	2	2	2	2	1	1	1	8	0	1	1	4	4	4	4	4	2	1
12916	2	13	1	3	129	17	3	16	1	1	1	1	2	2	1	1		1	77	172	1	2	2	3	7	2	3	3	7	3	4	2	2	1	2	1	1	2	7	57	1	4	4	4	3	2	2	2	1
14623	2	15	1	1		16	3		1	1	1	1	4	4	1	2		1	78	182	1	2	2	8	8	8	4	1	2	2	1	1	2	2	2	1	1	1	7	30	1	1	4	4	4	1	5	2	1
73811	5	20	3	4	738	18	3	11	1	1	1	1	2	2	1	1		1	78	182	1	2	2	8	1	1	3	1	2	2	2	2	2	2	2	1	1	1	8	40	1	1	4	4	4	2	5	2	1
37828	1	38	1	3	378	18	3	28	1	1	1	1	2	2	1	1		1	78	181	1	4	2	6	1	1	2	2	5	2	1	1	2	2	2	1	1	2	10	11	1	1	4	4	4	2	5	2	2
17218	3	18	1	2	172	10	3	18	1	1	1	1	4	4	1	4		3	78	181	1	2	2	8	1	8	4	1	1	2	1	1	2	2	2	1	1	1	9	20	1	1	4	4	4	4	5	2	1
54009	3	18	2	4	540	15	3	9	1	1	1	4	4	2	2	2		1	78	180	1	2	2	4	5		3	1	2	2	3	2	2	1	2	1	1	3	7	0	2	1	3	4	3	4	5	1	2
73102	3	18	3	4	731	17	3	2	1	1	1	1	2	1	2	1		2	78	180	1	3	2	1	1	1	3	5	5	2	1	2	2	2	2	1	1	2	9	0	1	1	4	2	2	2	4	1	2
81727	1	38	3	4	817	18	2	27	1	1	1	1	1	2	2	1		1	78	180	1	2	2	5	3	6	3	1	1	3	2	1	2	2	2	1	1	2	8	20	1	1	3	4	4	2	3	1	4
72220	2	16	3	4	722	24	3	20	1	1	1	4	2	3	1	1		1	78	180	1	2	2	5	3	8	3	4	4	3	2	1	2	2	2	1	1	1	7	50	1	1	4	4	3	2	4	1	2
50417	3	11	2	5	504	27	3	17	1	1	1	1	3	4	1	2		1	78	180	1	2	2	8	4	4	3	2	2	2	1	2	2	2	2	1	1	2	8	30	1	1	4	4	3	2	4	1	5
64129	1	37	2	5	641	9	3	29	1	1	1	1	2	1	1	1		1	78	180	1	2	1	1	1	2	3	1	1	4	5	4	2	1	2	1	1	3	9	0	1	1	1	4	4	2	5	1	2
76625	3	26	3	4	766	10	3	25	1	1	1	1	2	2	2	2		3	78	180	1	2	2	5	1	8	5	1	7	3	4	1	2	2	2	1	1	2	9	0	1	1	4	3	3	4	1	1	8
75102	1	23	3	5	751	26	3	2	1	1	1	1	2	2	1	2		1	78	180	2	3	2	1	1	1	3	7	7	3	2	2	2	2	2	1	1	2	8	0	1	1	4	2	3	2	1	1	8
39131	1	39	1	3	391	11	3	31	2	1	1	1	3	3	1	2		1	78	179	1	2	2	1	1	1	4	1	6	2	1	1	2	2	2	1	1	1	8	30	1	1	4	4	4	3	3	2	1
53824	3	18	2	5	538	22	3	24	1	1	1	1	4	4	1	1		1	78	179	1	2	2	3	1	2	3	1	1	2	2	3	2	2	2	1	1	1	0	50	1	1	1	4	4	1	5	2	1
35129	1	35	1	3	351	8	3	29	1	1	2	1	6	4	1	2		1	78	178	1	2	2	6	4	3	4	2	2	2	2	2	2	2	2	1	1	3	7	30	1	1	4	4	3	2	4	2	1
50944	1	12	2	6	509	22	2	44	1	1	1	1	4	4	2	4		2	78	178	1	2	2	2	8	1	2	1	6	3	2	2	1	2	2	1	1	1	6	30	1	1	4	4	4	1	5	2	1
63315	2	36	2	6	633	8	1	15	1	1	1	1	2	2	1	4		1	78	178	1	2	2	8	8	1	3	2	1	3	3	1	2	2	2	1	1	2	9	0	1	1	4	2	2	1	5	2	1
74044	5	20	3	5	740	16	3	44	1	1	1	1	3	2	2	1		1	78	178	1	2	2	4	1	4	3	1	6	1	1	1	2	2	2	1	1	2	10	0	1	1	4	3	4	1	5	2	1
81310	1	37	3	4	813	9	2	10	1	1	1	1	1	1	2	1		1	78	176	1	4	2	1	1	3	2	1	5	3	2	2	2	2	2	1	1	3	8	0	1	1	3	4	4	4	4	2	1
51222	1	13	2	5	512	25	3	22	1	1	1	1	4	4	1	1		1	78	176	1	2	2	3	8	4	3	2	1	2	1	2	2	2	2	1	1	2	9	30	1	1	4	4	4	2	4	2	1
19305	2	20	1	3	193	31	3	5	1	1	1	1	1	3	2	2		1	78	175	1	3	2	2	6	6	4	2	2	2	1	1	2	2	2	1	1	2	9	40	1	1	4	4	4	1	5	2	1
55134	3	21	2	5	551	10	3	34	1	1	1	1	2	2	1	1		1	78	175	1	2	2	2	1	1	3	2	7	2	2	2	1	1	2	1	1	2	9	30	1	1	4	4	4	2	1	2	1
81608	1	38	3	6	816	16	3	8	1	1	1	2	2	2	1	2		1	78	175	1	2	2	1	2	1	3	1	7	3	2	1	2	2	2	1	1	3	7	0	1	1	4	2	3	4	5	1	4
22313	1	23	1	2	223	25	3	13	1	1	1	1	2	1	2	2		2	78	174	1	4	2	6	6	5	4	7	4	1	2	1	2	2	2	1	1	3	5	0	1	4	4	4	3	2	3	2	1
81015	2	36	3	5	810	10	3	15	1	1	1	1	2	2	2	4		1	78	174	1	4	3	8	7	1	3	3	6	2	3	2	2	2	2	1	1	2	8	30	1	1	4	4	4	2	4	2	1
63313	2	36	2	6	633	8	1	13	1	2	1	1	1	3	2	2		1	78	174	1	2	2	1	8	1	3	5	6	2	1	1	2	2	2	1	1	1	4	0	1	1	4	4	3	1	5	2	1
57120	1	24	2	4	571	8	3	20	1	1	1	1	4	4	1	2		1	78	173	1	2	3	5	1	4	3	2	3	3	3	1	2	2	2	1	1	1	6	30	1	1	4	4	4	2	3	2	1
79632	2	33	3	4	796	3	3	32	1	1	1	2	2	2	2	2		1	78	172	1	2	2	6	1	6	3	2	7	1	4	2	2	1	2	1	1	2	9	0	1	2	4	4	4	4	2	2	1
55738	1	22	2	5	557	10	3	38	2	1	1	1	2	1	1	1		2	78	172	1	3	1	1	1	1	3	1	2	3	3	1	2	2	2	1	1	3	7	0	1	1	4	4	4	4	4	1	2
78022	1	30	1	2	780	25	3	22	1	1	1	1	2	1	1	1		1	78	172	1	2	2	1	3	1	3	2	4	3	2	1	2	2	2	1	1	3	7	0	1	1	4	3	2	2	4	1	2
70503	1	12	3	4	705	18	3	3	1	1	1	1	2	2	1	2		1	78	172	1	3	2	3	1	3	3	6	6	2	2	2	2	2	1	1	1	3	8	0	1	1	3	4	4	2	6	2	1
55324	3	21	2	5	553	9	3	24	1	1	1	1	6	6	2	1		1	78	171	1	2	2	3	1	3	3	1	7	3	2	3	2	2	2	1	1	2	6	30	1	1	4	3	3	2	4	2	1
73316	3	18	3	5	733	19	3	16	1	1	1	1	1	1	2	2		3	78	171	1	2	2	4	3	1	3	1	5	3	1	1	2	2	2	1	1	1	7	0	1	1	4	4	4	4	6	2	1
21221	2	22	1	3		9	3		1	1	1	1	6	6	1	2		1	78	170	1	4	2	4	8	2	4	3	4	1	3	1	2	2	2	1	1	3	9	0	1	1	4	4	5	2	4	2	1
55704	1	22	2	5	557	10	3	4	1	1	1	1	4	3	1	2		1	78	170	1	2	1	7	1	5	3	7	7	3	4	3	2	2	2	1	1	3	6	0	3	3	4	3	3	4	3	1	8
51348	1	13	2	5	513	25	3	48	1	1	1	1	5	5	1	1		1	78	170	1	3	2	2	1	2	3	1	1	3	2	2	2	2	2	1	1	1	8	0	1	1	4	4	2	2	5	1	2
78024	1	30	1	2	780	25	3	24	1	1	1	1	2	2	2	2		1	78	169	1	2	2	1	1	1	3	1	5	1	2	2	2	2	2	1	1	1	5	0	1	1	1	5	4	4	5	1	4
77725	4	29	3	6	777	3	3	25	1	2	1	1	2	2	1	1		2	78	169	1	2	2	1	8	1	3	4	6	3	3	3	2	2	2	1	1	2	9	30	1	1	3	4	4	2	5	2	1
53211	2	17	2	4	532	26	3	11	1	1	1	1	2	2	1	2		1	79	179	1	2	2	3	1	8	3	2	5	3	2	1	2	2	2	1	1	2	8	30	2	1	4	4	4	2	2	2	1
58017	3	26	2	5	580	9	3	17	1	1	1	1	3	4	1	2		1	79	179	1	4	2	5	8	3	5	1	4	3	2	2	2	2	2	1	1	2	6	30	1	1	2	4	4	2	6	1	2
64534	1	38	2	4	645	16	3	34	1	1	1	1	4	3	2	2		1	79	178	1	2	2	8	1	5	4	1	5	3	2	1	2	2	2	1	1	2	8	0	1	1	3	4	3	2	2	2	1
70531	1	12	3	4	705	18	3	31	1	1	1	1	3	3	1	2		1	79	178	1	2	2	3	5	3	4	1	5	4	1	2	2	2	2	1	1	2	10	30	1	1	4	4	4	2	4	2	1
78118	1	30	3	4	781	27	3	18	1	1	1	1	2	2	2	1		1	79	177	1	3	2	8	1	4	4	1	6	1	2	1	2	2	2	1	1	1	8	0	1	1	4	5	5	2	6	1	8
75508	1	24	3	6	755	5	1	8	1	1	1	1	1	1	2	1		1	79	176	1	2	2	6	1	8	3	4	5	3	2	3	2	2	2	1	1	2	8	0	1	1	4	4	4	1	5	2	1
26917	4	27	1	1	269	8	3	17	1	1	1	1	3	2	1	1		1	79	175	1	2	2	8	1	8	4	1	1	1	1	1	2	2	2	1	1	3	8	0	1	1	4	4	4	1	5	2	1
33809	3	34	1	2	338	8	3	9	1	1	1	1	4	4	1	2		1	79	175	1	2	2	8	4	6	4	4	5	2	1	2	2	2	2	1	1	1	8	30	1	1	4	3	2	2	5	2	1
56504	3	23	2	5	565	28	3	4	1	1	1	1	2	2	1	1		1	79	175	1	2	2	5	1	1	2	1	1	3	3	3	2	2	2	1	1	3	8	0	1	1	4	4	4	2	2	1	2
14325	2	15	1	3	143	17	3	25	1	1	1	1	2	3	1	2		1	79	173	1	2	2	2	1	1	6	3	1	1	1	1	2	2	2	1	1	2	10	30	2	1	4	4	4	4	1	2	1
56713	1	24	2	6	567	3	1	13	1	1	1	1	5	4	1	2		1	79	171	1	2	2	6	1	4	2	1	2	2	3	2	2	2	2	1	1	1	8	20	1	1	4	3	4	1	5	2	1
28505	1	28	1	3	285	18	3	5	1	1	1	1	2	2	1	2		1	79	170	1	2	2	4	8	1	3	1	1	3	1	2	2	2	2		1	2	7	0	1	1	1	3	3	2	6	2	1
27822	1	28	1	3	278	12	3	22	1	1	1	1	2	4	1	2		1	80	183	1	2	2	6	1	8	3	1	2	2	3	2	2	2	2	1	1	2	8	30	1	1	4	4	4	2	1	2	1
79708	3	34	3	4	797	9	3	8	1	1	1	1	2	3	1	2		1	80	183	1	3	2	8	8	1	3	1	7	3	2	1	1	2	2	1	1	3	6	0	1	1	4	3	3	4	5	2	1
59833	4	29	2	5	598	2	3	33	1	1	1	2	2	2	1	1		1	80	183	1	3	2	1	1	1	3	1	7	3	2	2	2	1	2	1	1	3	8	0	1	1	4	4	4	4	4	2	1
51027	1	12	2	5	510	22	2	27	1	1	1	1	4	4	1	1		1	80	183	1	3	2	4	1	1	3	1	3	3	3	2	2	2	2	1	1	2	8	30	1	1	4	4	4	1	4	2	1
26345	1	26	1	1	263	17	3	45	1	1	1	1	2	2	1	2		1	80	182	1	3	2	4	1	3	4	2	1	2	2	1	2	2	2	1	1	1	6	30	1	1	4	4	4	2	3	2	1
29541	4	29	1	2	295	26	3	41	1	1	1	1	3	1	1	2		1	80	182	1	2	2	6	8	6	3	1	4	1	1	1	2	2	2	1	1	1	10	0	1	1	4	5	5	2	6	2	1
11535	1	12	1	3	115	12	2	35	1	1	1	1	3	3	1	2		1	80	182	1	2	2	1	8	4	4	2	4	2	1	1	2	2	2	1	1	1	8	0	1	1	4	3	3	2	6	2	1
77214	3	28	3	4	772	23	3	14	1	1	1	1	1	6	1	1		1	80	182	1	4	2	5	2	4	3	7	7	3	3	1	2	2	2	1	1	2	8	0	1	1	4	4	3	4	1	2	1
56029	2	22	2	4	560	11	3	29	1	1	1	1	3	3	1	2		2	80	182	1	3	2	2	1	2	4	1	5	1	5	5	2	1	2	1	1	3	5	30	1	1	4	2	4	1	4	2	1
72219	2	16	3	4	722	24	3	19	1	1	1	1	1	1	2	2		1	80	181	1	2	2	4	1	1	4	4	5	3	1	1	2	2	2	1	1	3	8	0	1	1	4	3	4	2	3	1	2
63914	1	37	2	4	639	5	3	14	1	1	1	1	2	2	1	1		1	80	181	1	2	2	3	8	3	3	1	1	3	4	4	1	1	2	1	1	3	6	30	1	1	4	4	4	2	3	2	1
65443	1	40	2	5	654	23	3	43	1	1	1	1	1	2	1	2		1	80	181	1	3	2	3	8	8	3	1	2	2	2	2	1	2	2	1	1	1	6	0	1	1	4	4	4	4	4	1	7
65443	1	40	2	5	654	23	3	43	1	1	1	1	1	2	1	2		1	80	181	1	3	2	3	8	8	3	1	2	2	2	2	1	2	2	1	1	1	6	0	1	1	4	4	4	4	4	1	7
24505	1	24	1	2	245	16	3	5	1	1	1	1	3	3	1	2		1	80	180	1	1	2	1	8	1	4	1	3	2	1	1	2	2	2	1	1	2	8	0	1	1	4	2	1	1	6	2	1
13714	1	14	1	2	137	22	3	14	1	1	1	1	6	6	1	2		1	80	180	2	1	2	6	3	1	4	2	1	2	1	1	2	2	2	1	1	3	7	0	1	1	4	4	4	2	3	2	2
27814	1	28	1	3	278	12	3	14	1	1	1	1	3	2	2	2		1	80	180	1	3	2	8	8	8	3	3	4	5	3	3	2	2	1	1	1	2	6	30	1	1	4	3	3	4	1	1	2
12727	2	13	1	2	127	12	3	27	1	1	1	1	2	1	2	1		3	80	180	1	4	1	3	2	2	3	1	5	3	3	3	1	2	2	1	1	2	9	0	1	1	4	4	4	2	4	2	1
21602	2	22	1	3	216	11	3	2	1	1	1	1	2	1	2	2		2	80	180	1	2	2	3	1	6	3	1	1	3	3	3	2	2	2	1	1	2	7	0	1	2	4	3	3	2	5	1	8
40306	1	40	1	3	403	19	3	6	1	1	1	1	2	2	2	2		1	80	180	1	1	2	2	1	1	4	1	7	3	3	2	2	2	2	1	1	3	10	0	1	1	4	4	5	2	5	2	1
53224	2	17	2	4	532	26	3	24	1	1	1	1	2	2	1	1		1	80	180	1	2	2	2	3	3	3	1	2	3	2	1	2	2	2	1	1	3	9	0	1	1	4	3	4	2	5	1	4
64408	1	38	2	4	644	23	3	8	1	1	1	1	1	2	2	1		1	80	180	1	2	1	8	8	8	8	2	2	1	2	2	2	2	2	1	1	2	8	30	1	1	4	4	4	2	5	2	1
72224	2	16	3	4	722	24	3	24	1	1	1	1	1	2	2	1		1	80	180	1	1	2	8	3		3	1	7	2	3	3	2	2	2	1	1	3	7	0	1	1	4	4	3	2	6	2	1
59818	4	29	2	5	598	2	3	18	1	1	1	1	2	2	1	1		1	80	180	1	4	2	5	1	1	3	1	7	1	3	4	1	1	1	1	1	3	6	30	1	1	4	3	4	2	1	1	6
61906	2	33	2	6	619	15	3	6	1	1	1	1	3	2	1	1		1	80	180	1	2	2	3	1	2	2	1	5	3	2	1	2	2	2	1	1	1	7	30	1	2	4	4	4	2	5	2	1
62337	3	34	2	6	623	11	3	37	1	1	1	1	3	2	2	1		3	80	180	1	2	2	3	8	7	4	1	3	3	3	2	2	2	2	1	1	2	7	30	1	1	4	4	4	2	4	2	1
58044	3	26	2	5	580	9	3	44	1	1	1	1	2	2	1	2		1	80	180	1	2	2	7	6	3	3	3	1	2	3	1	2	2	2	1	1	2	8	0	1	1	3	2	3	4	5	1	4
11833	1	12	1	1	118	16	3	33	1	1	1	1	3	2	2	2		3	80	179	1	3	1	6	1	4	5	3	4	3	3	3	1	2	2	1	1	2	12	12	1	3	4	4	4	1	1	2	1
65139	1	39	2	4	651	2	3	39	1	1	1	1	3	2	1	1		1	80	179	1	2	2	6	1	7	3	1	1	2	3	1	2	2	2	1	1	3	10	0	1	1	4	3	3	2	5	2	1
55629	2	22	2	4	556	11	3	29	1	1	1	1	2	6	2	1		3	80	179	1	3	1	8	3	8	3	2	3	3	3	3	1	2	2	1	1	2	6	30	1	1	4	3	3	4	1	1	6
55232	3	21	2	6	552	26	3	32	1	1	1	1	1	1	2	1		1	80	179	1	2	1	1	1	1	3	1	7	3	1	1	2	2	2	1	1	1	6	0	1	1	4	4	4	2	4	2	1
50722	1	12	2	6	507	15	2	22	1	2	1	1	4	4	1	2		1	80	179	1	2	2	7	7	1	3	1	2	2	2	1	2	2	2	1	1	1	6	0	1	1	4	4	4	1	5	2	1
11623	1	12	1	1	116	19	2	23	1	1	1	1	4	4	1	2		1	80	178	1	3	2	6	8	8	4	1	1	1	2	1	2	2	2	1	1	1	11	50	1	1	4	4	4	2	5	2	1
17928	3	18	1	2	179	19	3	28	1	1	1	1	5	5	2	2		1	80	178	1	2	2	8	6	3	4	2	1	3	1	1	2	2	2	1	1	2	8	0	1	1	4	3	3	1	5	1	3
18101	2	19	1	3	181	4	3	1	1	1	1	1	1	1	1	1		1	80	178	1	2	2	4	1	1	1	2	5	2	3	4	2	2	2	1	1	3	13	0	3	1	4	3	4	4	2	1	2
72213	2	16	1	3	722	24	3	13	1	1	1	1	2	2	2	1		1	80	178	1	3	2	7	1	5	3	1	4	2	2	2	2	2	2	1	1	3	8	0	1	1	4	4	4	2	5	2	1
62422	3	34	2	4	624	9	3	22	1	1	1	1	2	2	1	2		1	80	178	1	3	2	2	1	1	3	4	7	3	2	2	2	2	2	2	1	2	8	0	1	1	4	4	4	2	6	2	1
62403	3	34	2	4	624	9	3	3	1	1	1	1	3	1	2	1		2	80	178	1	2	2	3	6	3	2	1	5	3	1	2	2	2	2	1	1	3	8	30	1	1	4	4	4	2	4	2	1
63457	2	36	2	5	634	24	2	57	1	1	1	1	2	1	2	1		1	80	178	2	2	2	1	1	8	4	1	7	2	5	3	1	2	2	1	1	3	7	30	1	1	4	4	4	2	6	1	2
70501	1	12	3	4	705	18	3	1	1	1	1	1	6	2	1	2		1	80	178	1	1	2	7	1	4	3	2	4	2	3	1	2	2	2	1	1	2	7	0	1	1	3	4	4	4	3	1	4
73111	3	18	3	4	731	17	3	11	1	1	1	1	2	2	1	2		2	80	178	1	4	2	4	8	4	3	1	7	2	2	5	1	2	2	1	1	2	8	0	3	2	4	4	4	2	6	2	5
77222	1	28	3	4	772	23	3	22	1	1	1	1	2	2	1	2		1	80	178	1	3	3	2	1	6	3	2	5	2	3	1	2	2	2	1	1	3	0	30	1	1	4	3	4	4	5	2	1
61307	3	32	2	6	613	26	3	7	1	1	1	1	2	1	1	1		1	80	178	1	2	2	8	7	6	3	1	1	1	1	1	2	2	2	1	1	1	10	0	1	1	4	4	4	4	5	2	2
73242	3	18	3	6	732	16	3	42	1	1	1	1	6	6	2	2		1	80	178	1	2	2	6	2	3	1	3	7	3	2	2	2	2	2	1	1	3	12	0	1	1	4	3	3	4	2	1	2
12529	2	13	1	1	125	9	2	29	1	1	1	1	3	3	2	1		1	80	177	1	1	2	6	2	3	3	3	3	3	3	2	1	2	2	1	1	2	8	30	1	2	4	4	4	2	4	2	1
34015	3	34	1	2	340	11	3	15	1	1	1	1	2	2	1	2		1	80	177	1	4	2	1	8	6	4	7	5	1	2	2	2	2	2	1	1	2	7	0	1	1	4	3	3	2	5	1	1
73840	5	20	3	4	738	18	3	40	1	1	1	2	2	2	2	1		1	80	177	1	1	2	5	1	1	3	1	2	2	3	2	1	1	2	1	1	3	8	0	1	1	4	2	2	4	1	2	8
60221	1	30	2	5	602	26	3	21	1	1	1	1	2	2	2	1		1	80	177	1	2	2	1	1	8	3	1	1	3	3	2	2	1	2	1	1	2	9	30	1	1	4	4	4	2	3	2	1
65321	1	40	2	4	653	23	3	21	1	1	1	1	2	2	1	2		1	80	177	1	3	2	3	3	1	3	1	1	3	3	2	2	2	2	1	1	3	11	0	1	2	4	4	3	2	4	2	2
36539	2	36	1	3	365	8	1	39	1	1	1	1	4	4	1	2		1	80	176	1	4	2	2	2	1	1	2	2	3	1	2	2	2	2	1	1	1	7	10	1	1	4	4	4	2	4	2	1
34419	3	34	1	3	344	9	3	19	1	1	1	1	2	2	1	2		1	80	176	1	2	2	6	1	5	4	1	4	1	1	2	1	2	2	1	1	2	10	20	1	2	4	4	4	4	1	1	8
75220	3	23	3	4	752	27	3	20	1	1	1	1	2	2	1	2		1	80	176	1	2	2	4	3	1	3	1	2	2	2	2	2	2	2	1	1	3	8	0	1	1	4	4	2	2	4	2	1
60326	1	30	2	4	603	3	3	26	1	1	1	1	1	6	1	1		1	80	176	1	4	2	3	1	1	3	1	5	3	1	1	2	2	2	1	1	2	12	0	1	1	4	4	4	2	6	2	1
64932	1	39	2	5	649	2	3	32	1	1	1	1	2	2	1	2		1	80	176	1	2	2	6	1	8	3	1	4	2	3	1	2	2	2	1	1	3	7	0	1	1	4	3	4	2	4	1	7
73129	3	18	3	4	731	17	3	29	1	1	1	1	1	2	2	1		1	80	176	1	2	2	8	1	4	3	1	7	3	1	1	2	2	2	1	1	2	8	0	1	1	4	4	4	2	1	2	1
76904	4	27	3	4	769	8	3	4	1	1	1	1	2	2	2	2		1	80	176	1	3	2	1	4	3	4	1	2	1	2	1	2	2	2	1	1	2	9	0	1	1	3	4	4	2	5	2	1
81537	1	38	3	4	815	17	2	37	1	1	1	1	2	3	1	1		1	80	176	1	2	2	1	2	2	4	4	5	2	1	1	2	2	2	1	1	2	10	0	1	1	4	3	4	4	1	2	2
60428	1	30	2	6	604	26	3	28	1	1	1	1	4	3	1	1		1	80	176	1	2	3	5	8	2	3	1	1	2	2	2	2	2	2	1	1	1	8	30	1	1	2	4	4	1	5	2	1
60913	1	31	2	6	609	4	3	13	1	2	1	1	2	2	2	1		1	80	176	1	2	2	4	1	3	3	1	5	3	3	2	2	2	2	1	1	2	8	30	1	1	4	4	4	2	6	2	1
12311	2	13	1	2	123	17	3	11	1	1	1	1	3	3	1	2		1	80	175	1	2	2	2	1	4	3	2	1	2	2	1	2	2	2	1	1	2	9	0	1	1	4	4	4	2	4	2	1
35124	1	35	1	3	351	8	3	24	1	1	1	1	1	1	2	2		1	80	175	1	3	2	1	1	1	4	1	3	3	1	1	2	2	2	1	1	1	10	0	1	1	4	4	3	2	6	2	1
74822	2	22	3	4	748	18	3	22	1	2	1	1	2	2	2	1		1	80	175	1	2	2	1	7	5	3	3	4	2	2	2	2	2	2	1	1	2	8	30	1	1	4	4	2	4	4	2	1
56110	3	23	2	5	561	25	3	10	1	1	1	1	4	4	1	2		1	80	175	1	3	2	3	1	1	3	4	1	2	1	1	2	2	2	1	1	2	8	0	1	1	3	1	4	1	5	2	1
70518	1	12	3	4	705	18	3	18	1	1	1	1	4	2	2	1		1	80	175	1	2	2	8	6	1	3	1	4	3	1	1	2	2	2	1	1	1	8	0	1	1	4	4	4	2	3	2	1
51634	1	14	2	5	516	16	3	34	1	1	1	1	4	4	1	1		1	80	175	1	3	2	2	1	2	3	1	1	3	2	3	2	2	2	1	1	3	9	0	1	1	4	4	4	2	5	2	1
61003	3	32	2	6	610	22	1	3	1	1	1	1	2	2	1	1		1	80	175	1	2	3	2	1	8	3	1	7	2	1	1	1	2	2	1	1	1	6	0	2	1	4	2	2	4	1	1	8
71114	2	13	3	6	711	16	3	14	1	1	1	1	6	6	1	1		1	80	175	1	2	2	7	1	6	2	1	1	3	2	1	2	2	2	1	1	1	8	0	1	1	4	4	4	2	4	2	1
75529	1	24	3	6	755	5	2	29	1	1	1	1	3	3	2	2		1	80	175	1	4	2	4	3	2	3	4	4	3	1	1	2	2	2	1	1	2	8	0	1	1	4	3	3	2	4	2	1
82139	1	39	3	5	821	26	3	39	1	1	1	1	2	2	2	1		1	80	175	1	4	2	1	1	1	2	7	7	3	1	1	1	2	2	1	1	2	10	0	1	1	4	4	4	2	1	2	1
11503	1	12	1	3	115	12	1	3	1	1	1	1	2	2	1	2		1	80	174	1	3	2	3	4	3	4	1	2	1	2	2	2	2	2	1	1	2	7	0	1	1	4	4	4	1	5	2	1
78616	1	31	3	4	786	5	3	16	1	1	1	1	3	2	2	1		1	80	174	1	4	2	3	3	5	3	6	6	4	3	2	2	1	2	1	1	2	9	0	1	1	4	4	4	2	4	2	1
51637	1	14	2	5	516	16	3	37	1	1	1	1	3	3	1	1		1	80	174	1	3	2	4	1	3	3	1	1	3	4	2	2	2	2	1	1	1	8	0	1	1	4	4	4	1	5	1	2
62213	3	34	2	4	622	11	3	13	1	1	1	1	4	4	1	2		1	80	174	1	2	2	3	1	1	3	2	5	3	4	3	2	2	2	1	1	1	5	30	1	1	2	4	3	1	5	2	1
54517	2	19	2	6	545	10	3	17	1	1	1	1	1	1	2	1		1	80	174	1	2	2	5	1	1	3	1	1	3	3	2	2	2	2	1	1	2	8	40	1	1	4	3	3	2	5	2	1
61306	3	32	2	6	613	26	3	6	1	1	1	1	4	4	1			1	80	174	1	2	1	1	1	3	3	3	1	3	4	1	2	2	2	1	1	1	10	0	1	1	4	2	2	4	5	2	1
63717	1	37	2	6	637	8	3	17	1	1	1	1	2	1	1	1		1	80	174	1	2	2	5	1	2	3	4	2	3	3	1	2	2	2	1	1	3	8	0	1	1	4	3	4	2	4	1	2
12610	2	13	1	2	126	11	3	10	1	1	1	1	6	2	1	2		1	80	173	1	5	3	3	1	1	4	7	7	3	3	3	2	1	2	1	1	3	1	0	1	3	3	4	4	2	3	2	1
19204	2	20	1	3	192	18	3	4	1	1	1	1	2	2	2	1		1	80	173	1	4	2	4	2	7	1	1	6	3	4	4	2	1	2	1	1	2	9	30	1	2	3	4	3	2	4	2	1
31537	1	31	1	1	315	9	3	37	1	1	1	1	1	2	2	2		3	80	173	1	1	2	4	2	2	2	2	7	3	2	2	2	2	2	1	1	2	7	0	1	1	4	3	2	2	1	1	7
55708	1	22	2	5	557	10	3	8	1	1	1	1	2	2	1	2		1	80	173	1	2	2	4	1	4	3	4	4	2	3	3	2	1	2	1	1	2	9	0	1	1	4	4	4	4	5	1	8
59812	4	29	2	5	598	2	3	12	1	1	1	1	1	1	2	1		3	80	173	1	2	2	5	3	1	3	4	5	3	2	1	2	2	2	1	1	2	9	30	1	1	4	4	3	1	4	1	4
70908	1	12	3	6	709	18	3	8	1	1	1	1	3	1	2	2		3	80	173	1	3	1	8	8	8	2	1	4	3	1	1	2	2	2	1	1	1	8	0	1	1	4	4	4	2	2	2	1
80433	1	35	3	5	804	11	3	33	1	1	1	1	3	3	1	2		1	80	173	1	4	2	2	1	1	2	5	5	3	2	2	2	2	2	1	1	2	9	0	1	1	4	4	3	2	5	2	1
53005	2	16	2	4	530	3	3	5	1	1	1	1	4	3	1	1		1	80	172	1	2	2	2	1	2	3	2	7	3	1	1	2	2	2	1	1	3	6	0	1	1	4	3	4	2	5	2	1
63807	1	37	2	5	638	10	3	7	1	1	1	1	2	1	1	1		1	80	172	1	2	2	1	1	2	3	1	1	5	2	1	2	2	2	1	1	3	6	0	1	1	2	4	4	2	4	2	1
52732	2	16	2	5	527	27	3	32	1	2	1	1	2	2	1	1		1	80	172	1	3	2	2	1	1	3	4	7	3	3	2	2	2	2	1	1	3	7	30	1	1	3	4	3	2	4	2	1
62225	3	34	2	4	622	11	3	25	1	2	1	1	6	6	1	4		1	80	172	1	2	2	8	8	1	3	1	3	3	2	3	1	2	2	1	1	2	6	30	1	2	2	4	4	2	4	2	1
57724	1	25	2	6	577	4	3	24	1	1	1	1	2	2	2	1		1	80	172	1	2	2	2	1	1	4	1	1	2	2	2	2	2	2	1	1	1	7	0	3	1	4	2	2	1	5	2	1
74331	3	21	3	6	743	26	3	31	1	1	1	1	2	1	1	1		2	80	172	1	2	2	1	1	1	2	2	5	3	3	2	1	2	2	1	1	3	7	0	1	1	4	3	2	2	4	2	4
75123	1	23	3	5	751	26	3	23	1	1	1	1	2	1	2	1		1	80	172	2	4	2	1	1	1	3	2	2	3	2	2	2	2	2	1	1	3	8	30	1	1	4	4	4	2	4	1	2
54005	3	18	2	4	540	15	3	5	1	1	1	1	4	3	1	1		1	80	171	1	2	2	6	8	3	3	1	1	3	3	2	2	2	2	1	1	2	7	0	1	1	3	4	4	1	2	2	1
56506	3	23	2	5	565	28	3	6	1	1	1	1	2	2	1	1		1	80	170	1	2	2	2	1	1	3	1	1	2	3	2	2	2	2	1	1	1	7	30	1	1	4	4	3	1	5	2	1
80734	2	36	3	4	807	11	2	34	1	1	1	1	1	2	2	1		1	80	170	1	2	2	1	1	2	3	1	3	3	2	2	2	2	2	1	1	3	10	0	1	1	4	2	4	2	6	2	1
51431	2	13	2	6	514	18	2	31	1	1	1	1	2	2	1	1		1	80	170	1	2	2	1	2	1	3	4	7	1	1	1	1	2	2	1	1	3	7	0	1	1	4	2	2	2	5	2	1
53532	2	17	2	6	535	24	3	32	1	1	1	1	5	1	1	2		1	80	170	1	2	2	4	1	1	6	1	7	4	2	4	1	2	2	1	1	3	4	30	1	1	4	4	4	2	4	2	1
70927	1	12	3	6	709	18	3	27	1	2	1	1	2	1	1	2		1	80	170	1	2	2	6	5	1	4	5	5	2	5	2	2	1	2	1	1	2	10	0	1	1	1	4	4	2	2	2	1
76403	3	26	3	5	764	9	3	3	1	1	1	1	2	2	1	1		1	81	184	1	2	2	4	7	3	3	4	4	3	2	1	2	2	2	1	1	2	7	0	1	1	4	3	4	2	4	2	1
81602	1	38	3	6	816	16	3	2	1	1	1	1	1	2	2	1		1	81	182	1	2	2	4	3	2	3	2	5	3	2	1	2	2	2	1	1	1	9	30	1	1	4	4	4	2	4	2	1
63004	1	35	2	4	630	18	3	4	1	1	1	1	1	1	2	1		1	81	181	1	2	2	3	6	1	3	2	2	3	1	1	2	2	2	1	1	2	8	0	1	1	4	4	4	2	3	2	1
74535	3	21	3	5	745	26	3	35	1	1	1	1	2	1	1	1		1	81	181	1	2	2	8	1	8	1	2	3	3	1	1	2	2	2	1	1	3	7	0	1	1	4	3	4	2	5	1	2
61939	2	33	2	6	619	15	3	39	1	1	1	1	2	1	1	1		1	81	181	1	3	2	8	4	5	4	1	1	1	1	1	1	1	1	1	1	2	7	0	1	1	1	1	1	1	1	1	1
15007	2	15	1	3	150	16	3	7	1	1	1	1	3	4	1	2		1	81	180	1	2	2	5	4	1	3	1	1	2	3	1	1	2	2	2	1	2	9	45	1	1	4	4	3	2	5	2	1
74235	3	21	3	4	742	26	3	35	1	1	1	1	2	2	2	1		1	81	178	1	2	2	2	2	2	2	4	6	3	5	5	1	1	1	5	3	3	20	0	5	7	1	1	4	4	1	2	1
52223	2	15	2	4	522	31	3	23	1	1	1	1	6	6	2	1		1	81	178	1	2	2	2	2	1	3	1	7	3	2	1	2	2	2	1	1	3	10	0	1	1	4	4	4	2	5	2	1
61232	3	32	2	5	612	23	3	32	1	1	1	1	4	4	1	1		1	81	178	1	2	2	8	1	3	3	2	1	2	4	2	2	2	2	1	1	2	8	0	1	1	4	4	4	2	4	2	1
18007	3	18	1	3	180	16	3	7	1	1	1	1	2	2	2	2		3	81	177	1	2	2	8	1	1	3	3	4	3	2	1	2	2	2	1	1	2	8	30	1	1	3	4	3	2	1	2	1
62705	1	35	2	5	627	11	3	5	1	1	1	1	3	3	1	2		1	81	175	1	2	2	7	8	3	3	1	1	3	1	1	2	2	2	1	1	2	8	0	1	1	4	4	4	2	5	2	1
22140	2	22	1	2	221	15	3	40	1	1	1	1	6	6	2	2		3	81	174	1	2	1	8	1	1	4	1	2	2	3	2	2	2	2	1	1	2	8	30	1	1	4	4	4	2	5	2	1
78146	1	30	3	4	781	27	3	46	1	1	1	1	6	6	1	1		2	81	174	1	2	2	1	1	2	4	2	2	3	2	1	2	2	2	1	1	2	9	0	1	1	4	3	3	4	2	1	2
11603	1	12	1	1	116	19	1	3	1	1	1	4	4	4	1	2		1	82	186	1	3	2	8	6	5	5	4	2	1	1	1	2	2	2	1	1	2	8	30	1	1	4	4	4	2	3	2	1
59008	3	28	2	4	590	5	3	8	1	1	1	1	4	3	1	1		2	82	186	1	1	2	1	1	3	2	1	1	1	4	2	1	2	2	1	1	1	9	0	1	1	2	4	4	2	5	2	1
38221	1	38	1	2	382	23	3	21	1	1	1	1	1	2	2	2		2	82	185	1	2	1	5	1	6	4	1	1	1	2	3	2	2	2	1	1	1	8	0	1	1	4	2	3	2	5	2	1
50104	3	11	2	4	501	19	3	4	1	1	1	2	4	4	2	2		1	82	185	1	3	2	1	1	5	4	3	1	2	3	2	2	2	2	1	1	2	7	30	1	1	4	4	4	1	5	2	1
18310	2	19	1	1	183	9	3	10	1	1	1	1	1	2	1	1		2	82	184	1	2	2	8	1	8	4	1	1	1	2	1	2	2	2	1	1	1	8	30	1	1	3	3	2	2	5	2	1
11137	1	12	1	2	111	19	2	37	1	1	1	1	4	4	1	2		1	82	184	1	4	2	8	2	3	4	1	2	3	1	1	2	2	2	1	1	2	8	0	1	1	4	4	4	2	4	2	1
25017	1	25	1	3	250	2	1	17	1	1	1	1	3	4	1	1		1	82	182	1	4	2	7	1	6	4	1	1	3	3	2	2	2	2	1	1	3	10	0	1	1	4	4	4	2	3	2	1
39926	1	40	1	3	399	18	3	26	1	1	1	1	2	1	2	2		2	82	182	1	1	2	3	8	1	4	3	1	3	3	2	2	2	2	1	1	2	8	0	1	1	4	4	4	4	5	2	1
58124	3	26	2	4	581	8	3	24	1	1	1	1	2	3	1	2		1	82	182	1	2	2	3	3	8	2	1	2	1	2	1	2	2	2	1	1	3	8	30	1	1	4	4	4	2	4	2	1
74539	3	21	3	5	745	26	3	39	1	1	1	1	2	2	1	2		1	82	182	1	3	2	3	1	4	2	1	7	3	2	1	2	2	2	1	1	2	15	30	1	1	4	4	4	2	3	1	8
74545	3	21	3	5	745	26	3	45	2	1	1	1	2	2	1	1		1	82	182	1	2	2	4	8	1	2	3	7	2	3	3	2	2	2	1	1	2	8	0	2	1	4	3	3	4	3	1	8
77318	1	28	3	5	773	23	3	18	1	1	1	1	2	2	1	1		1	82	182	1	3	2	1	2	1	2	2	6	1	2	1	2	2	2	1	1	2	7	30	1	1	4	3	3	2	5	1	4
61521	1	32	2	6	615	15	3	21	1	1	1	2	3	2	1	2		1	82	182	1	2	2	5	1	1	2	7	4	3	2	2	2	2	2	1	1	2	7	0	2	1	4	3	4	1	4	1	2
71609	3	14	3	5	716	12	3	9	1	1	1	1	2	2	1	1		1	82	182	1	4	2	1	2	6	4	4	7	3	2	1	2	2	2	1	1	2	7	0	1	1	4	4	4	2	1	2	1
18003	3	18	1	3	180	16	3	3	1	1	1	1	2	2	2	4		3	82	181	1	2	1	6	8	5	3	1	4	2	2	2	2	2	2	1	1	3	8	27	1	1	4	3	4	4	2	1	4
25346	1	25	1	2	253	15	3	46	1	1	1	1	2	2	1	4		1	82	181	1	5	2	3	5	1	4	1	6	2	3	1	2	2	2	1	1	1	9	10	1	1	4	4	4	1	5	2	1
50802	1	12	2	4	508	22	1	2	1	1	1	1	4	3	1	2		2	82	180	1	2	2	3	4	1	3	1	4	3	2	2	2	2	2	1	1	3	6	0	1	1	4	3	2	3	4	2	1
64138	1	37	2	5	641	9	3	38	1	1	1	1	1	2	1	1		1	82	180	1	3	2	4	1	1	3	1	1	2	3	3	2	2	2	1	1	1	8	30	1	1	4	4	4	2	3	2	1
25335	1	25	1	2	253	15	3	35	1	1	1	1	3	6	1	2		1	82	179	1	3	2	4	8	1	6	1	5	1	1	1	2	2	2	1	1	3	3	21	1	1	4	2	5	2	5	2	1
70504	1	12	3	4	705	18	3	4	1	1	1	1	3	3	2	2		1	82	178	1	2	2	5	6	8	3	4	7	3	2	2	2	2	2	1	1	1	7	30	3	1	4	2	4	4	5	1	2
79442	2	33	3	5	794	3	2	42	1	1	1	1	2	2	2	1		1	82	178	1	3	3	3	1	1	3	2	7	4	3	3	1	2	2	1	1	2	8	0	1	1	4	4	5	2	3	2	1
62309	3	34	2	6	623	11	3	9	1	1	1	1	1	1	1	2		1	82	178	1	2	2	4	1	4	3	2	2	2	2	1	2	2	2	1	1	2	6	20	1	1	4	4	4	2	5	2	1
16842	2	17	1	2	168	19	3	42	1	1	1	1	2	4	1	2		2	82	176	1	2	2	8	8	1	4	2	5	3	4	3	2	1	2	1	1	2	10	0	1	1	4	4	5	2	6	1	2
54515	2	19	2	6	545	10	3	15	1	1	1	1	1	1	2	1		2	82	176	1	2	2	8	1	2	3	1	1	1	1	2	2	2	2	1	1	2	9	0	1	1	4	4	4	1	4	1	2
21232	2	22	1	3		9	3		1	1	1	1	2	2	2	2		3	82	173	2	1	2	5	1	7	4	2	1	3	2	1	2	2	2	1	1	2	10	30	1	1	4	4	4	2	2	2	1
56929	1	24	2	4	569	2	3	29	1	1	1	1	2	2	1	1		1	82	173	1	2	2	2	8	1	3	1	1	2	3	2	2	2	2	1	1	2	7	10	1	1	4	4	4	2	3	1	4
55827	2	22	2	6	558	10	3	27	1	1	1	1	2	1	2	1		1	82	173	1	2	2	3	2	1	3	1	6	2	2	1	2	2	2	1	1	2	8	0	1	1	4	4	4	2	4	2	1
12604	2	13	1	2	126	11	3	4	1	1	1	1	3	2	1	1		1	83	186	1	1	2	1	3	1	4	4	5	3	3	1	2	1	1	1	1	2	6	0	1	1	4	3	2	2	5	2	1
56617	1	24	2	4	566	3	2	17	1	1	1	1	3	3	1	1		1	83	184	1	2	2	5	8	4	3	1	1	2	4	1	2	2	2	1	1	2	7	30	1	1	4	4	4	1	5	2	1
63625	2	36	2	4	636	22	3	25	1	1	1	1	2	2	2	3		1	83	183	1	2	2	6	8	3	3	2	4	2	2	2	2	2	2	1	1	3	8	30	1	1	2	4	4	2	5	1	5
60343	1	30	2	4	603	3	3	43	1	1	1	1	2	6	1	1		1	83	182	1	5	2	8	8	1	3	4	5	2	1	1	2	2	2	1	1	2	8	0	1	1	4	4	3	1	3	2	1
52442	2	15	2	4	524	18	2	42	1	1	1	1	5	5	2	2		1	83	181	1	3	2	6	1	1	5	1	3	2	2	1	2	2	2	1	1	3	6	30	1	1	4	4	2	1	5	2	1
73325	3	18	3	5	733	19	3	25	1	1	1	1	2	2	2	1		1	83	181	1	2	2	1	1	2	3	2	7	3	3	3	2	2	2	1	1	2	10	0	1	1	4	3	2	2	5	1	8
13009	2	13	1	3	130	17	3	9	1	1	1	1	6	6	1	1		1	83	180	1	2	2	4	2	3	2	2	1	3	2	2	1	2	2	1	1	2	8	0	1	1	4	3	2	4	4	2	1
15440	2	16	1	3	154	24	3	40	1	1	1	1	4	2	1	2		1	83	178	1	2	2	4	6	1	3	4	4	3	2	2	2	1	2	1	1	3	6	30	1	1	1	4	4	2	5	2	1
58204	3	26	2	6	582	8	3	4	1	1	1	2	3	2	1	1		1	83	178	1	2	2	3	1	2	3	1	2	1	2	1	2	2	2	1	1	3	7	0	1	1	4	3	2	1	5	1	8
53907	3	18	2	4	539	22	3	7	1	1	1	1	3	2	1	2		1	83	176	1	2	2	6	7	1	3	2	3	3	1	1	2	2	2	1	1	2	8	30	1	3	4	4	4	2	6	2	1
71601	3	14	3	5	716	12	3	1	1	1	1	1	2	2	1	2		1	83	174	1	2	2	2	1	3	3	3	6	3	2	2	2	2	2	1	1	1	8	0	1	1	4	3	3	4	2	1	8
80024	3	34	3	6	800	4	2	24	1	1	1	1	3	1	2	1		3	83	174	1	2	2	1	8	2	1	2	3	2	2	3	2	2	2	1	1	3	7	0	1	1	4	3	3	2	4	1	7
53304	2	17	2	5	533	28	3	4	1	1	1	1	4	2	1	2		1	83	173	1	4	2	6	1	1	3	1	5	3	3	1	2	2	2	1	1	3	6	0	1	1	4	4	4	2	3	1	5
80531	1	35	3	4	805	11	3	31	1	1	1	1	2	3	1	2		1	84	185	1	3	2	6	8	2	3	4	5	2	1	1	2	2	2	1	1	3	5	30	1	1	4	4	4	2	4	2	1
56501	3	23	2	5	565	28	3	1	1	1	1	1	2	1	1	2		1	84	185	1	3	2	6	2	5	3	2	5	2	2	1	2	2	2	1	1	2	8	25	1	1	4	4	3	2	5	2	1
57223	1	25	2	4	572	5	3	23	1	1	1	1	3	2	1	1		1	84	182	1	2	2	1	1	2	3	1	1	3	5	3	1	2	2	1	1	3	7	30	1	1	4	4	4	2	4	1	2
76619	3	26	3	4	766	10	3	19	1	1	1	1	2	2	2	2		1	84	180	1	3	2	5	1	1	3	2	6	4	5	2	1	1	2	1	1	2	6	25	2	1	4	4	4	4	6	1	5
81733	1	38	3	4	817	18	2	33	1	1	1	1	2	2	2	1		1	84	180	1	4	2	3	3	6	3	4	5	1	1	1	2	2	2	1	1	2	7	30	1	1	4	3	4	2	2	2	1
62609	3	34	2	5	626	18	3	9	1	1	1	1	1	2	1	2		1	84	180	1	3	3	3	6	1	3	1	3	4	2	1	1	1	2	1	1	3	9	0	2	1	3	4	4	2	2	2	1
55507	3	21	2	6	555	26	3	7	1	1	1	1	2	2	2	2		1	84	179	1	2	1	1	1	1	3	1	7	4	2	1	2	2	2	1	1	3	8	0	1	1	4	4	4	2	1	2	1
82210	1	39	3	4	822	26	3	10	1	1	1	2	4	4	1	2		1	84	178	1	2	2	8	8	2	2	2	5	5	5	3	1	1	2	4	3	1	10	20	2	1	3	4	4	4	4	2	1
80428	1	35	3	5	804	11	3	28	1	1	1	1	2	2	1	2		1	84	178	1	2	2	5	1	1	2	1	5	3	3	1	2	2	2	1	1	3	7	0	1	1	4	3	2	2	1	1	5
53010	2	16	2	4	530	3	3	10	1	1	1	1	2	2	2	1		1	84	178	1	2	2	5	8	5	3	1	1	3	1	2	2	2	2	1	1	3	9	0	1	1	4	4	3	2	5	2	1
57141	1	24	2	4	571	8	3	41	1	1	1	1	4	3	1	2		1	84	178	1	2	2	6	3	1	2	1	5	3	2	1	2	2	2	1	1	2	7	0	1	1	4	4	4	2	4	2	1
64305	1	38	2	4	643	18	3	5	1	1	1	1	2	2	1	1		1	84	178	1	2	3	4	1	2	3	2	1	2	2	1	1	2	2	1	1	2	7	30	1	1	4	4	4	2	4	1	2
59411	3	28	2	5	594	18	3	11	1	1	1	1	3	3	2	1		1	84	175	1	4	2	4	1	8	3	2	1	4	2	2	2	2	2	1	1	1	7	0	1	1	4	4	4	2	4	2	1
11526	1	12	1	3	115	12	2	26	1	1	1	1	3	2	2	2		1	85	188	1	3	2	3	8	7	4	3	3	3	4	1	1	1	2	1	1	3	8	30	1	1	2	3	4	2	2	2	1
74412	3	21	3	4	744	26	3	12	1	1	1	1	3	2	2	2		3	85	186	1	2	2	6	1	8	2	1	5	2	3	2	2	2	2	1	1	2	9	0	1	1	4	4	3	2	4	1	5
73907	5	20	3	4	739	25	3	7	1	1	1	2	2	6	2	1		1	85	185	1	3	2	8	6	8	3	1	5	3	1	1	2	2	2	1	1	1	14	0	1	1	4	3	4	4	6	2	1
30538	1	30	1	3	305	3	3	38	1	1	4	1	1	2	1	1		3	85	185	1	2	2	8	1	8	3	1	1	1	1	3	2	2	2	1	1	3	11	40	1	1	4	4	4	2	5	2	1
52335	2	15	2	5	523	31	3	35	1	1	1	1	3	4	1	2		1	85	185	2	3	2	3	1	1	3	2	2	3	3	2	2	2	2	1	1	2	8	0	1	1	4	4	3	2	1	2	1
73324	3	18	3	5	733	19	3	24	1	1	1	3	3	2	1	1		1	85	184	1	2	2	3	8	3	3	1	4	2	2	2	2	2	2	1	1	2	9	30	1	1	4	3	2	4	5	2	1
10110	3	11	1	2	101	19	3	10	1	1	1	1	3	3	1	2		2	85	183	1	2	2	8	8	8	5	3	2	1	2	2	2	2	2	1	1	1	0	30	1	1	4	4	4	2	5	2	1
34203	3	34	1	2	342	10	3	3	1	1	1	1	6	4	1	2		1	85	183	1	5	2	6	8	7	5	2	7	3	4	2	2	2	2	1	1	3	8	30	1	1	4	4	3	2	4	2	1
51355	1	13	2	5	513	25	3	55	1	1	1	1	4	4	1	1		2	85	183	1	1	2	2	1	1	3	1	1	3	3	3	1	2	2	1	1	1	7	20	1	1	4	4	3	1	5	2	1
58326	4	27	2	5	583	18	3	26	1	1	1	1	4	1	1	2		1	85	183	1	2	2	5	6	3	2	1	1	3	3	3	2	1	1	1	1	3	7	0	1	1	4	4	4	2	4	2	1
72843	2	17	3	4	728	28	3	43	1	1	1	1	2	1	1	1		1	85	183	1	1	2	8	8	8	3	1	5	2	1	1	2	2	2	1	1	2	8	0	1	1	4	4	4	4	6	1	2
62315	3	34	2	6	623	11	3	15	1	1	1	1	4	4	1	2		1	85	183	1	1	2	4	1	1	4	1	2	3	2	1	2	2	2	1	1	3	7	0	1	1	4	4	4	1	5	2	1
25411	1	25	1	2	254	19	3	11	1	1	1	1	3	6	2	2		1	85	182	1	2	2	8	6	4	4	2	3	1	2	2	1	2	2	1	1	3	6	0	1	1	4	4	4	2	6	1	5
52209	2	15	2	4	522	31	3	9	1	1	1	1	3	4	1	1		1	85	182	1	3	2	1	1	1	3	1	5	3	2	2	2	2	2	1	1	1	8	0	1	1	4	2	4	2	3	2	1
76419	3	26	3	5	764	9	3	19	1	1	1	1	3	2	1	1		1	85	182	1	2	2	8	3	1	3	3	5	1	1	2	2	2	2	1	1	1	10	0	1	1	4	4	3	1	5	2	1
58508	4	27	2	6	585	10	3	8	1	1	1	1	4	3	1	2		1	85	182	1	2	2	8	8	3	3	1	4	3	3	1	2	2	2	1	1	3	7	0	1	1	4	3	2	4	4	2	1
54207	2	19	2	6	542	2	3	7	1	2	1	1	2	1	1	1		1	85	182	1	2	2	3	1	5	3	7	5	3	3	1	2	2	2	1	1	3	7	30	1	1	4	4	2	1	5	2	1
82402	1	40	3	6	824	24	3	2	1	1	1	1	3	3	1	2		1	85	181	1	2	2	4	1	8	4	3	3	1	1	1	2	2	2	1	1	2	8	30	1	1	4	2	2	4	4	1	8
75830	1	25	3	4	758	4	3	30	1	1	1	1	4	4	1	1		2	85	180	1	2	2	4	8	1	4	1	4	1	2	1	2	2	2	1	1	1	6	0	2	1	4	4	4	4	4	2	1
79407	2	33	3	5	794	3	1	7	1	1	1	1	2	2	1	2		1	85	180	1	2	1	5	1	4	2	2	4	3	1	3	2	2	2	1	1	1	10	30	1	1	4	4	4	1	4	2	1
54806	5	20	2	5	548	25	3	6	1	1	1	1	2	1	2	1		1	85	180	1	2	1	8	2	3	3	1	1	3	2	2	1	2	2	1	1	2	9	0	1	1	4	4	4	1	5	2	1
56324	1	23	2	6	563	27	3	24	1	1	1	1	1	2	2	1		2	85	180	1	2	2	5	1	1	3	1	1	2	2	2	2	2	2	1	1	1	8	0	1	1	4	3	3	2	4	1	6
63904	1	37	2	4	639	5	3	4	1	1	1	1	2	1	2	1		3	85	178	1	2	2	5	2	1	3	1	5	3	2	2	2	2	2	1	1	3	6	30	1	1	4	3	4	2	4	1	2
59611	4	29	2	5	596	4	3	11	1	1	1	1	2	2	1	1		1	85	178	1	2	2	1	1	1	3	1	1	5	5	3	2	1	2	1	1	2	7	30	1	1	4	4	4	1	4	1	2
50730	1	12	2	6	507	15	2	30	1	1	1	1	3	3	2	4		1	85	178	1	2	2	7	7	1	3	1	1	2	2	2	2	2	2	1	1	2	8	30	1	1	4	4	4	2	5	2	1
59450	3	28	2	5	594	18	3	50	1	1	1	1	2	2	2	1		1	85	178	1	3	2	2	1	1	3	1	1	3	3	2	2	2	2	1	1	3	8	30	1	1	3	4	4	4	5	2	1
65420	1	40	2	5	654	23	3	20	1	1	1	1	1	2	1	2		1	85	176	1	2	2	7	8	3	3	1	2	2	1	2	2	2	2	1	1	2	7	40	1	1	4	4	3	1	5	1	2
81320	1	37	3	4	813	9	2	20	1	1	1	1	6	6	1	2		1	85	176	1	3	2	2	3	2	3	2	7	3	2	2	2	2	2	1	1	2	10	30	1	1	4	3	3	1	5	2	1
54106	2	19	2	6	541	2	3	6	1	1	1	1	2	1	2	1		1	85	176	1	2	2	8	1	4	3	1	2	1	2	2	2	2	2	1	1	3	1	0	1	1	4	4	4	4	4	1	4
56723	1	24	2	6	567	3	2	23	1	1	1	1	4	3	1	2		1	85	176	1	2	2	3	1	2	3	2	2	2	4	3	2	2	2	1	1	1	7	20	1	1	4	3	3	2	5	2	1
62208	3	34	2	4	622	11	3	8	1	1	1	2	4	4	1	2		1	85	175	1	2	2	8	3	8	3	1	1	1	5	1	2	1	1	1	1	1	8	0	2	7	4	4	4	1	4	2	1
79320	2	33	3	5	793	3	3	20	1	1	1	2	1	1	1	2		1	85	175	1	2	3	2	3	1	2	1	6	4	2	1	2	2	2	1	1	2	10	0	1	1	4	3	4	2	4	2	1
57111	1	24	2	4	571	8	3	11	1	1	1	1	2	2	1	2		1	85	175	1	4	2	4	1	2	3	1	3	3	3	2	2	1	2	1	1	3	7	0	1	1	4	3	3	2	5	1	2
60430	1	30	2	6	604	26	3	30	1	1	1	1	4	4	1	1		2	85	175	1	2	2	4	6	4	3	1	1	3	5	5	1	1	1	1	1	2	8	0	1	3	4	4	4	4	5	2	1
53314	2	17	2	5	533	28	3	14	1	1	1	1	3	3	2	2		1	86	188	1	2	2	8	8	1	3	1	4	2	1	2	1	1	2	1	1	3	7	0	1	1	4	4	2	1	5	1	2
59211	2	28	2	4	592	11	3	11	1	1	1	1	4	3	1	1		1	86	187	1	2	2	4	8	8	3	1	1	3	3	3	2	2	2	1	1	1	9	10	1	1	4	4	4	2	4	2	1
55633	2	22	2	4	556	11	3	33	1	1	1	1	2	1	2	1		3	86	186	1	2	2	1	2	1	3	1	2	2	2	3	2	2	2	1	1	2	1	20	1	1	4	4	4	4	5	1	2
59712	4	29	2	6	597	25	3	12	1	1	1	1	4	3	1	2		1	86	184	1	2	2	3	7	2	4	3	4	2	2	1	2	2	2	1	1	2	10	0	4	1	4	4	4	2	3	1	2
60630	1	31	2	5	606	5	3	30	1	1	1	3	2	3	1	2		1	86	182	1	3	2	6	8	4	3	1	5	4	5	3	1	1	2	1	1	2	5	30	2	1	4	3	3	4	4	1	6
52131	2	15	2	5	521	22	3	31	1	1	1	1	4	3	1	2		1	86	180	1	2	2	8	6	1	6	2	1	3	3	1	2	2	2	1	1	2	7	0	1	1	4	3	4	1	5	2	1
80418	1	35	3	5	804	11	3	18	1	1	1	1	4	1	2	1		1	86	180	1	3	2	6	3	8	2	1	6	3	1	1	1	2	2	1	1	1	9	30	1	1	3	4	4	2	4	1	6
63535	2	36	2	6	635	15	1	35	1	1	1	1	3	2	1	1		1	86	180	1	3	2	1	8		4	1	4	3	3	2	2	2	2	1	1	1	8	30	1	1	4	4	4	4	3	2	1
50409	3	11	2	5	504	27	3	9	1	1	1	1	3	2	1	2		1	86	178	1	3	1	8	1	3	3	2	1	3	5	2	1	2	2	1	1	1	6	30	1	1	4	4	4	2	3	2	1
57812	3	26	2	6	578	23	3	12	1	1	1	1	2	2	1	1		1	86	178	2	3	2	8	3	8	3	1	5	2	1	1	2	2	2	1	1	2	7	30	1	1	4	5	4	2	5	1	2
80311	1	35	3	5	803	11	3	11	1	1	1	1	2	2	2	1		1	86	176	1	3	3	2	1	2	3	6	7	3	2	2	2	2	2	1	1	3	7	0	1	1	4	4	4	2	4	1	7
26235	3	26	1	1	262	11	3	35	1	1	1	1	2	2	1	4		1	87	188	1	4	2	4	8	3	4	1	2	3	2	3	1	2	2	1	1	2	6	30	1	1	2	4	4	2	4	2	2
75540	1	24	3	6	755	5	2	40	1	1	1	1	4	2	1	2		1	87	180	1	2	2	8	1	8	3	1	5	1	1	2	2	2	2	1	1	3	9	0	2	1	4	4	4	2	6	1	2
55732	1	22	2	5	557	10	3	32	1	1	1	1	2	3	1	2		1	88	187	1	4	3	4	1	4	3	1	7	2	1	2	2	2	2	1	1	3	8	0	1	1	4	4	4	2	5	2	1
74212	3	21	3	4	742	26	3	12	1	1	1	1	2	3	1	1		1	88	185	1	2	2	6	1	1	2	1	3	3	2	1	2	2	2	1	1	2	9	30	1	1	4	2	2	2	3	1	2
53607	3	18	2	5	536	16	3	7	1	1	1	1	3	2	2	1		2	88	185	1	4	2	6	8	2	4	1	5	2	3	2	2	2	2	1	1	3	8	30	1	1	3	4	4	2	2	2	1
40309	1	40	1	3	403	19	3	9	1	1	3	1	2	1	1	2		1	88	184	1	1	2	4	3	2	4	1	7	3	2	3	2	2	2	1	1	2	8	0	1	1	4	3	3	2	1	1	8
50728	1	12	2	6	507	15	2	28	1	1	1	1	4	4	1	2		1	88	180	1	2	2	6	7	2	3	2	2	3	2	2	2	2	2	1	1	2	7	30	1	1	4	3	3	2	4	2	2
56343	1	23	2	6	563	27	3	43	1	1	1	1	2	2	1	1		1	88	180	1	2	2	6	6	2	5	1	1	2	2	1	2	2	2	1	1	2	8	30	2	1	4	2	4	2	4	1	4
78115	1	30	3	4	781	27	3	15	1	1	1	1	2	1	1	1		1	88	178	1	3	2	3	6	1	4	1	7	3	4	4	1	2	2	1	1	3	9	0	3	1	4	3	2	2	1	2	2
14207	2	15	1	2	142	17	3	7	1	1	1	1	4	3	1	2		1	89	183	1	4	2	8	4	8	4	2	7	2	3	2	1	1	2	1	1	2	6	0	1	1	4	4	4	2	1	1	2
56803	1	24	2	6	568	28	3	3	1	2	1	1	5	4	1	2		1	89	183	1	2	2	5	1	1	4	1	1	3	2	1	2	2	2	1	1	2	10	0	1	1	4	4	4	1	5	2	1
77128	3	28	3	5	771	18	3	28	1	1	1	1	2	6	1	2		1	89	180	1	2	2	2	1	2	3	1	6	3	2	3	2	2	2	1	1	2	9	0	1	1	4	3	3	2	5	2	5
56549	3	23	2	5	565	28	3	49	1	1	1	1	2	3	1	1		1	90	193	1	4	2	4	1	2	4	1	7	3	3	2	2	2	2	1	1	2	8	30	2	2	3	3	3	4	3	1	5
55913	2	22	2	5	559	10	3	13	1	1	1	1	3	3	1	2		1	90	192	1	3	2	3	8	1	3	2	4	2	1	1	2	1	2	1	1	2	6	30	1	1	4	4	4	2	4	2	1
72030	2	15	3	4	720	12	3	30	1	1	1	1	4	6	1	2		1	90	190	1	2	2	6	8	4	4	3	6	3	1	1	2	2	2	1	1	2	8	30	1	1	4	3	4	2	2	2	1
72001	2	15	3	4	720	12	3	1	1	1	1	2	4	2	1	2		1	90	190	1	1	2	8	1	3	6	1	6	2	2	2	2	2	2	1	1	2	6	0	1	1	3	4	4	4	2	2	1
59018	1	28	2	4	590	5	3	18	1	1	1	1	4	4	1	5	ÖÜÄ©»Ø¼Ò£¬ÆäÓàÔÚÑ§Ð£ËÞÉá	1	90	190	1	3	2	7	1	3	2	1	1	3	5	2	1	1	1	1	1	3	7	30	1	1	3	4	4	4	4	2	1
50119	3	11	2	4	501	19	3	19	1	1	1	1	3	4	1	2		1	90	189	2	2	2	6	6	3	3	2	2	3	4	3	2	1	2	1	1	1	6	0	1	1	4	3	4	2	5	2	1
34108	3	34	1	3	341	11	3	8	1	1	1	1	2	4	1	2		1	90	186	1	2	1	8	8	8	4	3	2	1	1	1	2	2	2	1	1	3	8	0	1	1	4	4	4	2	6	2	1
52215	2	15	2	4	522	31	3	15	1	1	1	1	6	6	1	1		1	90	185	1	2	2	8	8	2	2	1	6	3	5	1	2	2	2	1	1	2	6	0	1	1	4	4	4	4	5	2	1
59510	4	29	2	4	595	4	3	10	1	1	1	1	1	1	2	1		1	90	185	1	3	2	4	1	1	3	2	2	3	2	1	2	2	2	1	1	2	8	0	1	1	4	3	3	2	5	2	1
73809	5	20	3	4	738	18	3	9	1	1	1	1	2	2	1	1		1	90	185	1	4	2	8	1	8	3	1	7	2	2	4	1	2	2	1	1	1	10	0	1	2	3	2	2	1	5	2	1
63242	2	36	2	4	632	8	1	42	1	1	1	1	1	3	1	1		1	90	184	1	1	2	1	1	1	3	1	1	3	2	1	1	1	2	1	1	2	7	0	1	1	4	3	3	1	5	2	1
29335	4	29	1	2	293	10	3	35	1	1	1	1	3	2	1	1		1	90	183	1	1	2	4	1	8	3	1	1	3	1	1	2	2	2	1	1	1	8	0	1	1	4	4	4	2	3	2	1
50833	1	12	2	4	508	22	2	33	1	1	1	1	4	4	1	2		1	90	183	1	2	2	5	3	8	3	1	1	1	4	1	2	2	2	1	1	1	6	30	1	1	4	4	4	2	4	2	1
53724	3	18	2	5	537	16	3	24	1	1	1	1	4	3	1	2		1	90	183	1	3	2	8	1	8	3	1	6	2	2	1	2	2	2	1	1	1	8	0	1	1	4	4	4	2	5	1	2
75440	1	24	3	4	754	5	3	40	1	1	1	1	3	3	1	1		3	90	183	1	1	2	6	1	2	3	4	5	2	1	1	2	2	2	1	1	2	8	30	1	1	4	4	4	1	5	2	1
60340	1	30	2	4	603	3	3	40	1	1	1	1	4	4	1	2		1	90	182	2	2	2	1	1	1	3	2	1	3	1	1	2	2	2	1	1	2	7	0	1	1	4	3	3	1	5	2	1
75914	1	25	3	6	759	4	3	14	1	1	1	1	2	2	1	1		2	90	182	1	3	2	2	1	1	3	3	6	3	3	2	2	1	2	1	1	3	8	30	1	1	4	3	4	4	4	2	1
60525	1	30	1	2	605	25	3	25	1	1	1	1	6	6	1	1		1	90	180	1	4	2	1	2	8	3	1	1	1	3	3	2	2	2	1	1	3	7	0	1	1	3	4	4	2	4	2	1
62417	3	34	2	4	624	9	3	17	1	1	1	1	4	4	1	2		1	90	180	1	2	2	8	1	2	3	2	1	3	4	1	2	1	2	1	1	2	10	0	1	1	4	3	3	2		2	1
60445	1	30	2	6	604	26	3	45	1	1	1	1	1	2	2	2		1	90	180	1	2	2	3	1	8	3	2	2	3	3	2	2	1	2	1	1	3	8	0	1	1	4	4	3	2	5	2	1
64415	1	38	2	4	644	23	3	15	1	1	1	1	3	3	1	1		1	91	191	2	2	2	8	1	8	3	1	1	5	1	1	1	2	2	1	1	2	9	0	1	1	4	3	4	1	5	2	1
53303	2	17	2	5	533	28	3	3	1	1	1	1	2	2	1	2		1	91	182	1	2	2	8	1	3	5	2	2	2	1	1	2	2	2	1	1	3	8	0	1	1	4	4	1	2	5	1	4
62724	1	35	2	5	627	11	3	24	1	1	1	1	5	4	1	2		3	91	181	1	2	2	4	1	4	3	4	2	2	2	1	2	1	1	1	1	3	6	0	1	1	4	4	4	2	5	1	1
35343	1	35	1	3	353	9	3	43	1	1	1	2	3	1	1	1		3	92	185	1	3	2	1	8	1	2	1	1	2	5	1	1	1	2	1	1	2	9	0	1	1	4	4	4	4	3	1	2
62840	1	35	2	4	628	9	3	40	1	1	1	3	6	1	1	1		1	93	186	1	2	2	1	1	5	3	1	1	2	2	1	2	2	2	1	1	3	7	30	1	1	4	4	4	2	5	2	2
60507	1	30	1	2	605	25	3	7	1	1	1	1	6	6	1	1		1	93	183	1	3	2	8	8	1	3	3	1	3	2	1	2	2	2	1	1	2	7	0	1	1	4	4	4	2	5	2	1
73217	3	18	3	6	732	16	3	17	1	1	1	2	4	3	1	2		1	94	186	1	2	2	6	8	6	2	4	6	2	2	1	2	2	2	1	1	2	9	0	1	1	4	4	4	2	4	2	1
59324	3	28	2	4	593	18	3	24	1	1	1	1	4	3	1	1		1	95	194	1	2	2	6	8	8	3	4	7	2	1	2	2	2	2	1	1	2	8	30	1	1	4	2	2	2	4	1	4
77607	4	29	3	5	776	3	3	7	1	1	3	1	6	6	1	1		1	95	193	1	1	2	4	8	1	4	5	2	2	2	1	1	2	2	1	1	2	10	0	1	1	1	3	2	4	1	1	3
53908	3	18	2	4	539	22	3	8	1	1	1	1	3	3	1	1		1	95	187	1	2	2	5	3	3	4	1	1	2	4	3	2	2	2	1	1	3	8	0	1	1	4	4	4	1	4	2	1
76325	3	26	3	6	763	10	3	25	1	1	1	1	1	1	1	1		1	95	186	1	2	2	4	2	8	3	5	6	4	4	1	1	2	2	1	1	2	7	30	1	1	1	4	4	2	4	2	1
77229	1	28	3	4	772	23	3	29	1	1	1	1	3	3	1	2		1	95	185	1	4	2	2	1	2	3	4	6	1	3	1	2	2	2	1	1	2	9	0	1	1	4	2	3	2	5	2	2
53836	3	18	2	5	538	22	3	36	1	1	1	1	2	3	2	1		1	96	186	1	4	2	8	1	4	3	1	4	2	2	1	1	2	2	1	1	1	7	50	1	1	3	4	4	1	5	2	1
54830	5	20	2	5	548	25	3	30	1	1	1	1	2	1	2	1		1	14	173	2	3	2	7	1	7	3	1	1	3	4	5	2	2	2	1	1	1	6	0	1	1	4	3	3	2	4	2	1
32226	3	32	1	2	322	22	2	26	1	2	1	1	4	3	1	2		1	15	163	1	4	2	5	1	5	4	1	4	2	2	2	2	2	2	1	1	1	7	0	1	1	4	4	3	2	5	2	1
12812	2	13	1	2	128	15	1	12	1	2	1	2	2	2	2	3		1	15	131	2	4	2	1	1	1	1	2	1	5	1	1	2	2	2	1	1	1	12	20	1	1	1	2	1	1	5	2	3
22009	2	22	1	2	220	12	3	9	1	2	1	1	2	2	2	2		2	24	150	1	2	2	8	2	2	5	2	2	2	2	1	2	2	2	1	1	2	6	0	1	1	4	3	4	2	4	2	1
55407	3	21	2	4	554	26	2	7	1	2	1	1	1	1	2	1		1	26	155	1	3	2	1	1	1	2	3	7	3	4	1	2	1	2	1	1	1	7	10	1	1	4	4	4	2	5	2	1
35811	2	36	1	1	358	3	2	11	1	1	1	1	2	2	2	2		2	27	152	1	1	2	3	3	1	4	4	7	2	3	2	2	2	2	1	1	2	9	46	1	1	4	4	4	4	3	2	1
29450	4	29	1	1	294	28	3	50	1	2	1	1	4	1	2	2		1	28	155	1	4	2	8	8	1	4	1	1	1	5	1	2	2	2	1	1	3	15	0	1	1	3	4	4	1	5	2	1
12214	2	13	1	1	122	2	2	14	1	1	4	2	2	6	1	2		3	29	148	1	1	2	1	1	1	3	1	1	3	5	3	1	1	1	1	1	3	8	30	1	1	2	5	5	1	3	1	2
36808	1	37	1	1	368	10	3	8	1	1	1	1	2	1	2	1		3	29	142	1	3	2	8	1	5	2	7	5	3	3	2	1	1	2	1	1	2	7	30	2	2	3	3	2	2	6	2	1
79715	3	34	3	4	797	9	3	15	1	1	1	1	3	2	1	2		1	30	175	1	2	2	3	1	1	3	1	5	3	1	3	2	2	2	1	1	2	6	0	1	1	2	4	4	2	4	2	1
16926	2	17	1	3	169	17	3	26	1	2	1	1	2	2	1	1		1	30	169	1	2	2	6	1	1	4	6	6	2	2	2	2	2	2	1	1	3	9	5	1	1	4	4	4	1	5	2	1
34935	1	35	1	2	349	16	3	35	1	1	1	1	4	2	1	4		1	30	159	1	3	2	5	6	7	3	2	1	3	1	1	2	2	2	1	1	1	8	0	1	1	4	3	3	1	5	2	1
23840	1	24	1	2	238	8	3	40	1	2	1	1	4	4	1	2		1	30	152	1	3	2	6	5	3	5	2	1	2	1	2	2	2	2	1	1	2	6	30	1	1	4	4	4	2	3	2	1
38917	1	39	1	1	389	11	3	17	1	1	1	1	2	3	2	1		1	30	151	1	2	2	6	1	2	4	1	1	1	2	2	2	2	2	1	1	2	10	30	1	1	4	4	4	2	4	2	1
11919	1	12	1	1	119	16	3	19	1	1	1	1	2	3	2	2		3	30	150	2	2	2	3	1	1	5	3	7	3	2	1	2	2	2	1	1	3	8	30	1	1	4	3	4	2	5	1	5
17723	3	18	1	1	177	17	3	23	1	1	1	1	2	1	1	2		2	30	150	1	2	2	4	8	1	4	1	2	2	1	1	2	2	2	1	1	1	8	30	1	1	4	3	3	2	4	2	1
33247	1	33	1	1	332	8	3	47	1	1	1	1	3	3	1	2		1	30	150	1	4	2	5	1	1	3	5	2	3	2	1	2	2	2	1	1	2	11	30	1	1	4	4	4	4	2	2	1
33725	3	34	1	1	337	8	3	25	1	1	1	1	2	4	1	2		1	30	149	1	2	2	8	1	8	4	2	1	1	1	1	2	2	2	1	1	1	8	20	1	1	4	4	4	1	5	2	1
38839	1	39	1	3	388	10	3	39	1	2	1	1	2	2	2	1		1	30	149	1	1	2	8	4	3	3	2	1	2	1	1	2	2	2	1	1	2	8	30	1	1	4	4	3	1	5	2	1
11929	1	12	1	1	119	16	3	29	1	2	1	1	3	2	2	2		2	30	146	1	1	2	3	8	6	4	3	2	2	3	1	1	2	2	1	1	2	10	0	1	1	3	4	4	1	5	2	1
39632	1	39	1	2	396	12	3	32	1	1	1	1	2	2	1	2		1	30	145	1	2	2	1	1	1	3	4	4	3	3	3	2	2	2	1	1	2	8	0	1	1	4	4	4	2	5	2	1
27617	4	27	1	1	276	17	3	17	1	2	1	1	1	2	1	2		1	30	145	1	4	2	4	6	1	4	6	4	1	2	2	2	2	2	1	1	3	70	20	2	2	4	3	3	2	3	2	1
30732	1	31	1	1	307	8	3	32	1	2	1	1	2	2	2	2		1	30	143	1	2	2	5	1	2	4	1	1	3	2	1	2	2	2	1	1	2	9	30	1	1	3	3	2	2	6	2	1
31530	1	31	1	1	315	9	3	30	1	2	1	2	1	1	2	2		3	30	143	1	1	2	8	1	1	2	5	2	3	3	2	2	2	2	1	1	2	7	30	1	1	4	3	2	2	5	1	2
37019	1	37	1	1	370	3	3	19	1	1	1	1	3	6	1	1		1	30	142	1	1	2	5	1	7	3	3	7	3	1	1	2	2	2	1	1	1	9	30	1	1	4	4	4	2	4	2	1
31807	3	32	1	1	318	26	3	7	1	2	1	1	2	1	2	1		1	30	142	1	3	2	2	1	1	3	3	1	3	2	2	2	2	2	1	1	1	8	0	1	1	4	4	4	2	5	2	1
30714	1	31	1	1	307	8	3	14	1	2	1	1	2	2	2	2		1	30	141	1	4	2	3	1	8	4	1	1	2	2	2	2	2	2	1	1	1	9	30	1	1	4	3	2	2	3	2	1
31513	1	31	1	1	315	9	3	13	1	1	1	4	3	2	1	2		3	30	138	1	1	2	5	1	1	2	5	5	2	2	2	2	2	2	1	1	2	10	59	1	1	4	4	4	2	5	2	1
12528	2	13	1	1	125	9	2	28	1	2	1	1	1	2	2	1		1	30	135	1	1	2	2	1	1	3	4	6	3	3	1	2	2	2	1	1	2	9	0	1	1	4	4	2	1	6	2	1
12528	2	13	1	1	125	9	2	28	1	2	1	1	1	2	2	1		1	30	135	1	1	2	2	1	1	3	4	6	3	3	1	2	2	2	1	1	2	9	0	1	1	4	4	2	1	6	2	1
51037	1	12	2	5	510	22	2	37	1	1	1	1	2	1	1	2		1	31	185	1	2	2	4	1	1	4	1	4	4	4	4	2	2	1	1	1	2	4	0	1	1	4	3	3	4	4	2	2
18345	2	19	1	1	183	9	3	45	1	2	1	4	2	2	2	1		1	31	160	1	2	2	1	1	2	4	1	2	2	2	2	2	2	2	1	1	2	8	30	1	1	3	4	3	2	4	1	2
36807	1	37	1	1	368	10	3	7	1	1	1	1	2	1	2	2		3	31	151	1	4	2	3	5	1	3	3	5	3	1	1	1	2	2	1	1	2	8	30	2	1	4	3	2	2	1	2	1
22529	3	23	1	1	225	26	3	29	1	2	4	1	2	2	2	2		3	31	150	1	3	2	6	2	3	3	3	1	3	3	2	2	2	2	1	1	1	9	0	1	1	4	4	4	1	5	2	1
38914	1	39	1	1	389	11	3	14	1	1	1	2	2	1	1	1		1	31	148	1	3	2	8	8	4	4	4	4	1	3	2	2	2	2	1	1	3	10	0	2	3	4	4	4	4	5	2	1
27624	4	27	1	1	276	17	3	24	1	1	1	2	1	1	1	3		1	31	139	1	1	2	4	5	2	3	7	4	4	2	2	2	2	2	1	1	3	6	32	1	1	4	4	4	1	5	2	1
32001	3	32	1	1	320	26	3	1	1	1	1	1	6	4	1	1		1	32	180	1	1	2	8	1	8	1	1	7	1	5	5	1	1	1	1	3	1	4	8		7	4	1	4	2	1	1	8
32621	1	32	1	2	326	15	3	21	1	1	1	1	4	2	1	2		1	32	175	1	2	2	4	5	3	4	2	4	3	2	2	2	1	2	1	1	2	8	0	2	1	4	4	4	2	5	2	1
23105	1	23	1	1	231	3	3	5	1	1	1	1	2	1	2	2		1	32	165	1	2	2	5	4	4	4	2	3	3	1	1	2	2	2	1	1	2	9	45	1	2	4	4	3	2	5	2	1
14117	2	15	1	1	141	18	3	17	1	2	1	1	6	6	2	4		3	32	165	1	4	2	6	1	8	4	1	7	4	5	4	1	1	2	1	1	3	7	0	2	1	2	4	4	1	5	2	1
21031	3	21	1	2	210	27	3	31	1	1	1	1	2	2	1	2		1	32	163	1	2	2	1	1	4	3	1	1	1	2	1	2	2	2	1	1	2	9	30	1	1	4	4	4	1	5	2	1
11618	1	12	1	1	116	19	2	18	1	1	1	1	4	4	1	2		1	32	160	1	3	2	7	4	8	5	1	1	2	2	2	2	2	2	1	1	2	6	45	1	1	3	4	3	2	3	2	1
39325	1	39	1	2	393	10	3	25	1	2	1	1	3	2	2	1		1	32	158	1	3	2	3	1	2	4	1	6	2	2	4	2	1	2	1	1	3	6	0	1	2	3	4	4	1	4	2	1
27710	1	28	1	1	277	12	3	10	1	2	1	1	4	4	1	2		1	32	157	1	1	2	3	1	2	4	1	1	1	1	1	1	2	2	1	1	1	10	0	1	1	4	4	4	2	5	2	1
38905	1	39	1	1	389	11	3	5	1	1	1	1	3	4	2	2		1	32	156	1	2	2	8	1	8	4	1	1	2	1	2	2	2	2	1	1	2	8	30	1	1	4	4	4	1	4	2	1
34718	1	35	1	1	347	17	3	18	1	2	1	1	6	6	2	1		1	32	155	1	1	2	5	1	1	3	1	7	3	3	3	2	1	1	5	3	3	9	0	2	5	3	2	2	2	5	1	2
37042	1	37	1	1	370	3	3	42	1	2	1	1	6	2	1	1		1	32	155	1	4	2	1	1	2	3	7	1	3	3	1	2	2	2	1	1	3	9	30	3	1	4	3	4	2	5	2	1
28433	1	28	1	2	284	5	3	33	1	2	1	1	2	6	2	1		1	32	155	1	1	2	5	3	1	4	5	5	2	2	1	2	2	2	1	1	1	9	30	1	1	2	4	4	4	5	2	1
19810	5	20	1	1	198	19	3	10	1	2	1	1	2	2	2	4		1	32	154	1	2	2	8	8	5	3	2	3	1	2	2	1	2	2	1	1	3	10	0	1	1	4	4	4	1	5	1	2
26505	1	26	1	1	265	18	3	5	1	2	1	1	3	3	1	2		1	32	154	1	2	2	6	1	3	4	1	1	2	1	1	2	2	2	1	1	2	8	30	1	1	4	4	4	2	5	2	1
31104	1	31	1	1	311	9	2	4	1	1	1	1	4	6	2	1		1	32	152	1	3	2	7	8	3	4	1	5	4	2	2	2	2	2	1	1	1	99	99	1	1	4	4	2	1	5	1	2
32749	2	33	1	1	327	15	3	49	1	1	1	1	2	2	1	2		1	32	152	1	3	2	3	6	3	3	1	2	2	2	1	2	2	2	1	1	2	12	0	1	1	4	4	4	4	4	2	1
35020	1	35	1	1	350	8	3	20	1	1	1	1	3	4	2	2		1	32	152	1	2	2	8	8	8	8	1	2	2	1	2	2	2	2	1	1	2	9	0	1	1	4	4	4	2	5	2	1
16202	2	17	1	1	162	8	3	2	1	2	1	1	3	2	1	2		1	32	152	1	2	2	2	6	1	4	3	3	1	1	1	2	2	2	1	1	2	10	0	1	1	4	4	4	2	4	2	1
39146	1	39	1	3	391	11	3	46	1	2	3	1	2	2	1	2		1	32	152	1	3	2	3	1	1	4	7	7	3	2	4	2	2	2	1	1	2	6	30	1	3	4	4	2	4	5	2	1
11817	1	12	1	1	118	16	3	17	1	2	1	1	2	2	2	2		3	32	150	1	2	2	1	6	1	5	3	3	1	1	1	2	2	2	1	1	3	15	30	1	1	4	4	4	1	5	2	1
30904	1	31	1	1	309	8	3	4	1	2	1	1	2	2	2	2		1	32	150	1	4	2	4	1	3	4	1	1	2	3	1	2	2	2	1	1	1	8	45	1	1	3	4	2	1	5	2	1
36844	1	37	1	1	368	10	3	44	1	2	1	1	2	1	2	1		1	32	150	1	2	2	4	1	6	3	1	1	4	4	1	2	1	2	1	1	3	9	0	2	2	3	4	4	2	5	1	1
39330	1	39	1	2	393	10	3	30	1	2	1	4	2	1	2	2		1	32	150	1	1	2	2	1	1	4	5	6	3	3	2	2	2	2	1	1	2	10	30	1	1	4	4	4	2	6	2	1
32851	1	33	1	2	328	15	3	51	1	2	1	1	3	2	2	2		1	32	150	1	2	2	6	4	2	3	4	4	2	1	1	2	2	2	1	1	3	8	25	1	1	3	4	3	1	5	2	1
53013	2	16	2	4	530	3	3	13	1	2	1	1	2	2	2	1		1	32	150	1	2	2	3	1	2	3	1	3	3	3	2	2	2	2	1	1	1	8	30	1	1	3	4	3	2	4	2	1
37432	1	37	1	1	374	3	1	32	1	1	1	1	3	3	1	1			32	148	2	3	2	6	1	3	3	1	7	5	3	3	2	2	2	1	1	2	9	0	1	1	4	4	4	1	5	2	1
20803	3	21	1	1	208	25	3	3	1	2	1	1	2	2	1	2		1	32	148	1	1	2	2	8	1	4	4	3	1	2	1	2	1	2	1	1	2	9	30	1	1	4	4	4	1	5	2	1
29724	1	30	1	1	297	2	3	24	1	2	1	1	2	2	2	4		1	32	148	1	4	2	3	8	1	4	3	6	3	2	1	2	2	2	1	1	2	10	0	1	1	3	3	2	2	3	2	1
35816	2	36	1	1	358	3	2	16	1	2	1	1	2	3	2	1		1	32	147	1	3	2	3	2	3	4	1	2	3	2	2	2	2	2	1	1	1	6	30	1	1	4	4	4	1	5	1	2
24926	1	25	1	1	249	2	3	26	1	1	1	1	3	3	1	1		3	32	147	1	2	2	4	1	5	4	5	4	2	1	1	2	2	2	1	1	1	9	0	1	1	4	4	4	1	5	2	1
20808	3	21	1	1	208	25	3	8	1	2	1	1	2	2	2	2		3	32	146	1	2	2	8	8	1	4	6	5	3	4	2	2	2	2	1	1	1	9	30	1	1	4	4	4	4	4	2	1
19714	2	20	1	1	197	15	3	14	1	1	1	1	1	1	2	2		2	32	145	1	2	1	8	1	1	3	7	3	1	1	1	2	2	2	1	1	2	6	0	1	1	4	5	5	2	2	1	2
37138	1	37	1	1	371	19	1	38	1	2	1	1	2	1	1	1		1	32	143	1	4	2	6	6	3	3	1	3	3	3	4	2	1	1	2	3	1	8	0	1	2	4	4	2	4	4	2	1
39716	1	40	1	1	397	18	3	16	1	1	1	1	2	1	1	4		3	32	143	1	1	2	7	5	1	4	2	4	3	2	1	2	2	2	1	1	2	9	30	1	1	4	4	4	1	5	2	1
30903	1	31	1	1	309	8	3	3	1	1	1	1	2	4	1	2		1	32	142	1	1	2	1	1	1	3	1	2	2	2	1	2	2	2	1	1	2	7	10	1	1	4	3	4	1	5	2	1
35843	2	36	1	1	358	3	1	43	1	1	1	1	6	6	2	2		1	32	142	2	1	2	8	1	1	4	4	2	3	3	1	2	2	2	1	1	2	8	30	1	1	4	4	4	1	5	2	1
31407	1	31	1	2	314	8	3	7	1	1	1	1	1	3	1	1		1	32	142	1	2	2	3	8	3	4	2	1	2	3	1	2	2	2	1	1	2	8	0	1	1	4	4	4	2	3	2	1
18621	2	19	1	1	186	8	3	21	1	2	1	1	2	2	2	1		1	32	141	1	4	2	8	1	1	3	7	7	3	3	2	2	2	2	1	1	2	8	32	1	1	4	3	3	2	5	2	1
79624	2	33	3	4	796	3	3	24	1	1	1	1	2	2	1	1		1	33	176	1	2	2	3	1	5	3	2	2	3	3	2	2	2	2	1	1	2	7	0	1	1	2	4	3	1	5	2	1
27017	4	27	1	2	270	10	3	17	1	1	1	1	4	3	1	1		1	33	166	1	3	2	8	1	8	4	1	3	1	1	1	2	2	2	1	1	2	8	30	1	1	4	4	4	2	3	2	1
26541	1	26	1	1	265	18	3	41	1	1	1	1	2	1	2	2		1	33	160	1	2	2	8	1	8	4	2	4	2	2	3	2	2	2	1	1	2	8	0	1	1	4	4	4	1	5	2	1
25204	1	25	1	1	252	15	3	4	1	2	1	1	3	3	2	2		3	33	156	1	2	2	4	1	1	4	1	1	4	3	3	2	2	2	1	1	2	8	10	1	1	2	4	4	1	5	2	1
35547	1	35	1	1	355	10	3	47	1	2	1	1	6	3	2	2		1	33	154	1	1	2	3	1	2	2	4	3	6	1	3	2	2	2	1	1	1	9	0	1	1	3	4	3	1	3	2	1
30936	1	31	1	1	309	8	3	36	1	1	1	1	3	2	1	2		1	33	152	1	1	2	4	1	6	3	1	1	2	1	1	2	2	2	1	1	2	9	0	1	1	4	4	4	2	5	2	1
30003	1	30	1	2	300	3	3	3	1	1	1	1	2	2	2	2		1	33	152	1	1	2	1	1	1	3	3	7	2	2	2	2	2	2	1	1	3	8	0	1	1	4	4	4	2	5	1	2
37630	1	37	1	1	376	9	3	30	1	2	1	1	3	2	2	1		1	33	152	1		2	7	1	7	3	1	3	3	1	1	2	2	2	1	1	1	10	40	1	1	4	4	2	1	5	2	1
38930	1	39	1	1	389	11	3	30	1	2	1	1	2	3	2	1		1	33	151	1	4	2	5	1	1	4	2	2	2	3	2	1	2	1	1	1	2	9	30	1	1	4	4	3	4	1	1	1
31118	1	31	1	1	311	9	2	18	1	1	1	1	2	3	2	3		1	33	150	1	1	2	8	2	3	6	1	1	2	3	3	2	2	2	1	1	1	9	0	1	1	2	4	4	4	4	2	1
31005	1	31	1	2	310	8	3	5	1	1	1	1	2	3	1	2		1	33	149	1	1	2	8	1	2	4	5	1	4	1	1	2	2	2	1	1	3	8	0	1	1	4	1	3	4	1	2	1
30443	1	30	1	1	304	5	3	43	1	2	1	1	3	4	2	2		2	33	148	1	1	2	4	6	1	4	1	1	3	2	1	2	2	2	1	1	2	8	30	1	1	3	4	2	2	4	2	1
19402	2	20	1	1	194	23	3	2	1	2	1	1	3	4	2	1		1	34	166	2	2	2	8	4	7	3	2	1	2	1	1	2	2	2	1	1	2	10	31	1	1	4	4	4	1	5	2	1
25305	1	25	1	2	253	15	3	5	1	1	1	1	3	3	1	2		1	34	162	1	2	2	8	8	8	4	1	7	5	5	4	2	1	2	1	1	2	7	51	1	1	4	4	4	2	5	2	1
25746	3	26	1	1	257	9	3	46	1	1	1	1	5	5	2	5	ËÄ´¦Æ¯²´	1	34	161	1	3	2	8	8	8	4	2	7	1	5	1	2	1	1	1	1	3	10	45	1	1	4	4	4	2	1	2	1
18202	2	19	1	1	182	17	3	2	1	1	1	1	4	4	1	2		1	34	160	1	1	2	3	6	1	3	2	1	1	2	1	2	2	2	1	1	2	8	25	1	1	4	4	4	2	4	2	1
14142	2	15	1	1	141	18	3	42	1	2	1	1	4	3	1	2		1	34	160	1	2	2	4	1	1	4	2	2	2	5	2	2	1	1	2	1	2	8	0	1	1	4	4	4	2	5	2	1
30442	1	30	1	1	304	5	3	42	1	2	1	1	2	4	1	2		1	34	160	1	1	2	2	8	1	4	1	1	3	3	5	2	1	2	2	1	3	9	30	2	1	4	4	3	2	5	2	1
14927	2	15	1	1	149	16	3	27	1	2	1	1	3	3	2	2		1	34	160	1	2	2	3	2	1	4	2	3	2	3	2	1	1	2	1	1	3	9	30	1	1	2	3	2	1	6	2	1
37039	1	37	1	1	370	3	3	39	1	2	1	1	3	2	2	1		1	34	159	1	4	2	1	1	1	2	7	7	3	4	3	1	2	2	1	1	2	5	45	1	1	2	2	3	1	4	2	1
33015	2	33	1	3	330	11	3	15	1	2	1	1	3	3	2	2		1	34	158	1	2	2	5	1	4	3	1	1	2	2	2	2	1	2	1	1	1	9	35	1	1	4	4	2	2	4	2	1
28617	1	28	1	3	286	5	3	17	1	2	1	1	2	2	2	1		1	34	158	1	2	2	6	1	1	3	1	3	3	1	1	2	2	2	1	1	1	8	30	1	1	4	4	3	1	5	2	1
19707	2	20	1	1	197	15	3	7	1	1	1	1	1	1	1	4		2	34	157	1	1	2	6	4	1	3	2	5	2	2	1	2	2	2	1	1	3	0	30	1	1	4	4	2	1	5	2	1
19414	2	20	1	1	194	23	3	14	1	1	1	1	3	3	2	2		1	34	156	1	4	2	5	5	5	3	1	2	3	2	1	2	2	2	1	1	3	8	30	1	1	4	4	3	2	3	1	1
30750	1	31	1	1	307	8	3	50	1	2	1	1	2	3	1	2		1	34	156	1	4	2	6	6	3	4	1	1	3	2	1	2	2	2	1	1	1	10	0	1	1	3	4	4	2	4	2	1
35909	2	36	1	3	359	17	3	9	1	2	1	1	3	2	2	2		1	34	156	1	2	2	8	8	1	3	1	1	2	2	1	2	2	2	1	1	3	9	0	1	1	4	4	4	2	5	2	1
18325	2	19	1	1	183	9	3	25	1	2	1	2	1	1	1	1		2	34	155	1	4	2	5	1	5	5	1	1	3	3	3	1	1	1	2	3	2	8	25	1	2	4	4	4	1	3	2	1
25733	3	26	1	1	257	9	3	33	1	1	1	1	4	4	1	2		1	34	155	1	4	2	3	1	4	5	1	2	2	2	1	2	2	2	1	1	1	8	30	1	1	4	3	2	1	5	2	1
39233	1	39	1	1	392	10	3	33	1	2	1	1	6	6	2	2		1	34	155	1	4	2	3	1	4	4	2	2	2	3	2	2	2	2	1	1	1	11	3	1	1	4	3	3	4	6	2	1
16208	2	17	1	1	162	8	3	8	1	2	1	1	1	2	1	2		3	34	154	1	1	2	3	1	3	4	4	3	3	1	1	2	2	2	1	1	2	8	32	1	1	4	3	2	1	5	2	1
19003	2	19	1	2	190	23	3	3	1	1	1	2	2	2	1	1		1	34	154	1	1	2	6	8	8	4	1	1	3	2	2	2	2	2	1	1	2	8	45	1	1	4	3	4	2	6	2	1
35829	2	36	1	1	358	3	1	29	1	2	1	4	1	2	2	1		1	34	154	1	2	2	6	6	3	4	2	3	4	2	3	2	1	1	1	1	2	9	0	1	1	4	4	3	2	5	1	2
24818	1	25	1	2	248	8	3	18	1	1	1	1	3	2	2	1		1	34	153	1	5	2	4	1	4	4	1	6	3	3	2	2	2	2	1	1	3	8	50	1	1	4	4	4	2	4	2	2
37130	1	37	1	1	371	19	1	30	1	2	1	1	6	6	1	1		1	34	153	1	4	2	2	1	1	3	1	1	3	3	2	2	2	2	1	1	3	6	0	1	1	3	4	4	2	6	2	1
32110	1	32	1	1	321	17	3	10	1	1	2	2	1	3	2	1		1	34	152	1	1	2	1	1	8	3	3	2	2	2	2	2	2	2	1	1	3	10	0	1	1	4	4	4	2	4	2	1
26527	1	26	1	1	265	18	3	27	1	1	1	1	1	2	2	2		1	34	152	1	2	2	1	1	1	4	2	1	1	1	1	2	2	2	1	1	1	8	30	1	1	4	4	4	1	5	2	1
18506	2	19	1	1	185	3	3	6	1	2	1	1	2	2	2	1		1	34	152	1	2	2	6	3	3	4	1	1	1	3	2	2	2	2	1	1	1	9	30	1	1	4	4	3	2	3	2	1
27416	4	27	1	1	274	11	3	16	1	2	1	1	3	2	1	2		1	34	152	1	1	2	1	5	1	3	2	2	2	2	1	2	2	2	1	1	1	9	0	1	1	4	4	3	2	4	2	1
20542	3	21	1	1	205	25	3	42	1	1	1	1	3	3	2	2		1	34	152	1	4	2	3	7	4	3	1	5	3	3	2	2	2	2	1	1	3	7	30	1	1	4	4	4	2	4	1	1
16629	2	17	1	1	166	22	3	29	1	1	2	1	2	2	1	2		2	34	152	1	2	2	1	1	2	3	1	7	3	3	1	2	2	2	1	1	3	8	0	1	1	1	5	2	1	5	2	1
15108	2	16	1	1	151	4	3	8	1	2	1	1	1	1	2	2		1	34	151	1	2	2	3	1	2	3	3	1	3	1	1	2	2	2	1	1	1	9	30	1	1	4	4	4	2	5	2	1
28308	1	28	1	1	283	8	3	8	1	2	1	1	2	2	1	2		1	34	151	1	2	2	1	1	1	3	1	1	3	1	1	2	2	2	1	1	2	9	20	1	1	4	4	4	2	3	2	1
18544	2	19	1	1	185	3	3	44	1	1	1	1	2	1	1	1		2	34	150	1	3	2	4	2	3	4	5	2	2	2	1	2	2	2	2	1	2	10	0	1	1	4	4	4	1	5	2	1
19805	5	20	1	1	198	19	3	5	1	1	1	1	6	6	2	2		1	34	150	1	2	2	6	6	1	3	2	2	3	2	2	2	2	2	1	1	2	10	0	1	1	4	2	3	2	4	2	4
16226	2	17	1	1	162	8	3	26	1	2	1	1	3	3	2	1		1	34	150	1	2	2	6	6	2	4	1	1	3	3	3	2	2	2	1	1	1	8	0	1	1	4	4	3	2	3	2	1
30746	1	31	1	1	307	8	3	46	1	2	1	1	4	4	1	2		1	34	150	1	1	2	5	1	1	5	1	1	2	1	1	2	2	2	1	1	1	11	0	1	1	4	4	4	1	5	2	1
24609	1	24	1	2	246	18	3	9	1	2	1	1	3	2	2	2		1	34	150	1	2	2	8	1	5	4	2	4	2	2	2	2	2	2	1	1	2	8	0	1	1	4	4	3	2	3	2	1
28329	1	28	1	1	283	8	3	29	1	2	1	1	3	4	2	2		1	34	150	1	2	2	2	8	1	3	1	2	3	1	2	2	2	2	1	1	2	8	0	1	1	4	4	3	2	5	2	1
32720	2	33	1	1	327	15	3	20	1	2	1	1	2	3	1	3		1	34	150	1	3	2	4	6	3	3	3	4	3	1	4	2	1	2	2	3	3	9	0	1	2	4	4	4	4	5	2	1
20134	3	21	1	1	201	9	3	34	1	2	1	1	4	4	1	2		1	34	148	1	2	2	2	2	4	5	3	3	3	2	3	2	2	2	1	1	2	9	35	1	1	4	4	3	1	6	2	1
37626	1	37	1	1	376	9	3	26	1	2	1	1	2	1	2	1		1	34	148	1	2	1	6	1	1	3	1	1	5	5	5	1	1	1	5	3	1	8	30	1	1	3	4	4	2	4	1	2
28715	4	29	1	1	287	8	3	15	1	1	1	1	3	3	2	2		1	34	147	1	1	2	3	1	2	2	2	3	3	4	2	2	2	2	1	1	3	8	54	1	1	4	4	4	2	5	2	1
78709	1	31	3	4	787	5	3	9	1	2	1	1	2	1	1	1		1	34	146	1	4	2	8	3	1	3	7	7	3	2	2	2	2	2	1	1	3	9	15	1	1	4	3	2	2	4	2	1
19817	5	20	1	1	198	19	3	17	1	1	1	1	2	2	2	2		1	34	145	1	1	2	1	8	1	3	2	2	2	1	1	2	2	2	1	1	3	9	58	1	1	4	3	4	1	5	2	1
33030	2	33	1	3	330	11	3	30	1	1	1	1	1	2	1	2		1	34	144	1	2	2	5	1	4	3	4	2	2	1	1	2	2	2	1	1	2	8	30	1	1	4	3	4	2	4	2	1
39310	1	39	1	2	393	10	3	10	1	1	1	1	3	2	2	3		1	34	142	2	3	2	1	1	1	4	5	7	2	3	1	2	2	2	1	1	2	11	0	1	1	4	4	4	2	3	1	2
32435	3	32	1	1	324	22	3	35	1	1	1	1	4	3	1	3		1	34	135	1	5	1	3	3	2	4	1	2	3	2	2	2	2	1	1	1	2	7	30	1	1	3	4	4	2	4	2	1
81120	1	37	3	4	811	3	3	20	1	1	1	1	6	2	1	2		1	35	172	1	5	2	3	8	2	3	2	7	3	2	2	2	2	2	1	1	2	1	15	1	1	4	3	4	1	4	2	2
30448	1	30	1	1	304	5	3	48	1	1	1	1	1	2	2	2		1	35	165	1	4	2	1	8	7	1	1	2	2	3	1	2	2	2	1	1	3	13	45	1	1	4	4	4	2	3	2	1
25913	1	26	1	3	259	15	3	13	1	1	1	1	1	1	2	2		1	35	165	1	1	2	6	8	1	4	2	1	2	2	2	2	2	2	1	1	2	8	30	1	1	4	4	3	2	3	2	1
11830	1	12	1	1	118	16	3	30	1	1	1	1	2	2	2	2		1	35	163	1	3	2	8	6	6	4	1	3	1	3	2	2	2	2	1	1	2	10	30	1	1	4	4	5	1	5	2	1
24823	1	25	1	2	248	8	3	23	1	1	1	1	2	1	2	1		1	35	163	1	3	2	3	2	4	4	1	1	2	1	1	2	2	2	1	1	3	8	30	1	1	4	4	4	1	5	2	5
21126	3	21	1	1	211	27	3	26	1	1	1	1	2	6		2		3	35	162	2	3	2	8	8	5	4	3	2	1	1	2	2	2	2	1	1	2	10	0	1	1	4	4	2	1	5	2	1
12215	2	13	1	1	122	2	2	15	1	2	1	1	3	2	2	1		1	35	162	1	3	2	1	1	4	2	3	1	5	2	2	2	2	2	1	1	2	1	30	1	1	4	4	4	1	5	2	1
18640	2	19	1	1	186	8	3	40	1	1	1	1	2	2	1	1		1	35	161	1	3	2	3	1	1	3	1	1	4	3	2	1	2	2	1	1	2	9	30	1	1	3	3	3	2	5	2	1
35522	1	35	1	1	355	10	3	22	1	2	1	1	2	2	2	2		2	35	160	1	1	2	3	3	1	2	3	3	1	1	1	2	2	2	1	1	2	9	0	1	1	3	1	4	1	5	2	1
20110	3	21	1	1	201	9	3	10	1	2	1	1	6	6	2	2		3	35	159	1	1	2	5	8	5	4	3	1	2	2	1	2	2	2	1	1	1	8	0	1	1	3	4	4	2	5	2	1
28723	4	29	1	1	287	8	3	23	1	2	1	1	5	4	1	4		1	35	159	1	2	2	4	8	3	4	2	1	3	2	2	2	2	2	1	1	3	8	0	1	1	4	4	4	2	5	2	1
21034	3	21	1	2	210	27	3	34	1	1	1	1	3	3	1	2		3	35	159	1	3	2	6	2	8	4	2	2	3	3	1	2	1	1	1	1	2	6	0	1	1	4	4	4	2	5	2	1
35526	1	35	1	1	355	10	3	26	1	1	1	1	2	2	1	2		1	35	158	1	2	2	8	1	3	2	1	3	2	1	1	2	2	2	1	1	1	10	0	1	1	4	4	4	1	5	2	1
19135	2	20	1	1	191	22	3	35	1	2	1	1	3	4	1	1		1	35	158	1	3	2	6	8	5	3	5	6	2	2	1	2	2	2	1	1	2	8	30	1	1	4	4	3	1	5	2	1
24415	1	24	1	1	244	15	3	15	1	2	1	1	3	3	2	2		2	35	158	1	1	2	3	1	3	3	5	4	2	2	3	1	1	1	3	2	3	10	30	3	1	2	2	5	4	5	1	4
26234	3	26	1	1	262	11	3	34	1	1	1	1	3	4	2	2		1	35	157	1	5	2	8	8	5	6	1	1	2	2	1	2	2	2	1	1	1	7	0	1	1	4	3	4	1	5	2	1
15412	2	16	1	3	154	24	3	12	1	1	1	1	6	6	1	2		1	35	157	1	2	2	1	6	1	3	2	3	3	1	1	2	2	2	1	1	3	8	0	1	1	4	4	4	1	6	2	5
15915	2	16	1	1	159	27	2	15	1	2	1	1	3	2	2	2		1	35	157	1	2	2	3	1	1	2	3	4	3	3	2	2	2	2	1	1	1	8	30	1	1	4	4	4	4	4	2	1
36946	1	37	1	3	369	9	3	46	1	2	1	1	2	1	2	1		1	35	157	1	2	2	8	1	1	1	7	7	3	4	5	1	2	2	1	1	2	7	30	1	1	3	2	3	4	5	2	1
20534	3	21	1	1	205	25	3	34	1	1	1	1	2	2	1	2		2	35	156	1	2	2	7	1	5	3	3	4	2	2	1	1	2	2	1	1	2	8	0	1	1	4	3	2	2	5	2	1
37324	1	37	1	1	373	9	3	24	1	1	1	1	4	4	2	2		1	35	156	1	2	2	8	6	8	4	2	2	2	3	2	2	1	2	1	1	2	8	0	1	1	4	4	4	1	5	2	1
37430	1	37	1	1	374	3	1	30	1	1	1	1	2	2	2	1		1	35	156	2	1	2	4	1	1	3	2	3	2	2	1	2	2	2	1	1	2	8	10	1	1	4	4	4	1	4	2	1
39002	1	39	1	2	390	11	3	2	1	1	1	1	2	2	1	1		1	35	156	1	2	2	3	1	4	4	1	3	1	3	2	2	2	2	1	1	2	8	30	1	1	3	4	3	4	3	1	2
17931	3	18	1	2	179	19	3	31	1	2	1	1	4	2	2	2		1	35	156	1	2	3	8	1	1	4	1	1	3	3	2	1	1	2	1	1	2	9	0	1	1	4	4	4	2	4	2	1
14933	2	15	1	1	149	16	3	33	1	2	1	2	2	2	1	2		1	35	155	1	2	2	8	8	4	4	2	2	2	2	2	2	2	2	1	1	2	8	0	1	1	4	4	2	2	6	2	1
35706	2	36	1	1	357	23	3	6	1	2	1	1	3	3	2	2		2	35	155	1	2	2	6	8	4	3	1	1	2	1	1	2	2	2	1	1	1	10	40	1	1	4	4	4	1	5	2	1
37424	1	37	1	1	374	3	2	24	1	2	1	1	3	3	2	1		1	35	155	1	4	2	8	1	1	3	1	1	2	2	2	2	2	2	1	1	1	9	0	1	1	4	3	3	2	5	2	1
36820	1	37	1	1	368	10	3	20	1	2	1	1	3	2	2	1		3	35	155	1	3	2	6	6	3	3	3	3	3	1	3	1	1	1	2	3	2	8	0	1	3	4	3	4	1	6	2	1
40014	1	40	1	1	400	19	3	14	1	2	1	1	2	2	2	1		1	35	155	1	1	2	8	2	5	4	4	4	2	2	1	2	2	2	1	1	1	10	0	1	1	3	3	4	4	4	1	4
15109	2	16	1	1	151	4	3	9	1	1	4	1	2	2	2	2		3	35	155	1	3	2	2	2	2	4	2	1	2	1	1	2	1	2	1	1	1	8	30	1	1	4	4	4	4	4	2	1
10420	3	11	1	2	104	15	3	20	1	1	1	1	3	3	2	4		3	35	155	1	3	2	3	8	8	4	2	2	1	1	2	2	2	2	1	1	2	8	0	1	1	4	4	3	1	5	2	1
13911	1	14	1	1	139	8	3	11	1	1	1	1	2	2	1	2		1	35	155	1	2	2	4	1	1	3	1	1	3	3	2	2	1	2	1	1	2	8	30	1	1	4	4	4	2	6	1	2
31922	3	32	1	2	319	24	3	22	1	1	1	1	4	4	1	1		1	35	155	1	2	2	5	1	5	4	3	5	3	1	1	2	2	2	1	1	2	9	20	1	1	3	4	3	2	5	1	2
37115	1	37	1	1	371	19	2	15	1	1	1	1	3	3	2	1		3	35	155	1	1	2	4	1	2	3	4	6	2	2	1	2	2	2	1	1	1	10	30	1	1	4	4	4	2	4	2	1
16324	2	17	1	2		23	3		1	2	1	3	3	2	2	1		1	35	155	1	2	2	4	6	4	4	2	4	2	2	3	2	2	2	1	1	1	7	30	1	1	4	4	4	2	5	2	1
38814	1	39	1	3	388	10	3	14	1	2	1	1	1	1	2	1		1	35	155	1	3	2	4	1	1	3	1	1	3	1	2	2	2	2	1	1	2	8	30	1	1	4	2	3	2	4	2	1
36020	2	36	1	3	360	4	3	20	1	2	1	1	2	2	2	1		1	35	155	1	4	2	4	3	2	2	2	2	2	2	1	2	2	2	1	1	1	7	0	1	1	4	4	4	2	6	2	1
10503	3	11	1	1	105	23	3	3	1	2	1	1	4	4	2	2		1	35	154	1	3	2	6	6	3	3	1	2	2	2	1	2	2	2	1	1	1	9	0	1	1	4	4	3	2	5	2	1
14709	2	15	1	2	147	16	3	9	1	1	1	1	4	4	1	2		1	35	154	1	2	3	8	8	8	4	1	1	6	1	1	2	1	1	1	1	1	8	15	1	7	4	4	4	2	4	1	3
12730	2	13	1	2	127	12	3	30	1	2	1	1	2	2	2	1		3	35	154	1	3	2	3	1	1	3	3	5	2	2	3	2	2	2	1	1	2	10	0	1	1	4	3	2	2	5	2	1
32838	1	33	1	2	328	15	3	38	1	2	1	1	6	2	2	4		1	35	154	1	5	2	1	7	1	3	2	3	4	2	2	2	2	2	1	1	1	7	0	1	1	4	5	2	2	6	2	1
11905	1	12	1	1	119	16	3	5	1	1	1	1	2	1	2	2		3	35	153	1	1	2	8	1	8	5	1	2	2	1	1	2	2	2	1	1	2	10	0	1	1	4	4	4	1	5	2	1
17516	3	18	1	1	175	19	3	16	1	1	1	1	4	4	1	2		1	35	153	1	2	2	1	1	8	4	1	1	1	1	1	2	2	2	1	1	1	9	10	1	1	4	4	3	1	5	2	1
35705	2	36	1	1	357	23	3	5	1	1	1	1	2	2	2	2		1	35	153	1	1	2	3	1	4	3	2	1	6	1	2	2	2	2	1	1	2	10	0	1	1	4	4	5	2	5	1	2
11915	1	12	1	1	119	16	3	15	1	2	1	1	3	3	2	2		2	35	153	1	3	2	5	6	3	5	1	1	2	1	2	2	2	2	1	1	3	9	40	1	1	3	4	3	1	5	2	1
33435	2	33	1	2	334	4	3	35	1	1	1	1	2	2	2	2		1	35	153	2	3	2	2	1	3	3	1	2	2	1	1	2	2	2	1	1	3	10	20	1	2	4	5	2	2	3	2	5
13420	1	14	1	1	134	16	3	20	1	2	1	1	2	2	1	1		1	35	153	1	3	2	3	4	1	4	4	4	3	2	3	2	2	2	1	1	2	11	0	2	1	3	4	2	2	4	2	1
12924	2	13	1	3	129	17	3	24	1	2	1	1	4	2	1	1		1	35	153	1	2	2	1	1	1	3	3	6	3	3	3	2	2	2	1	1	2	10	0	1	1	4	4	2	1	5	2	1
18629	2	19	1	1	186	8	3	29	1	1	1	1	2	1	2	1		1	35	152	1	4	2	3	1	5	3	7	1	2	3	3	2	2	2	1	1	1	7	40	1	1	3	4	4	4	4	2	1
22732	1	23	1	1	227	28	3	32	1	1	1	1	2	3	1	2		1	35	152	1	3	2	1	8	3	4	2	2	2	2	1	2	2	2	1	1	2	8	30	1	1	4	4	4	2	1	2	1
10513	3	11	1	1	105	23	3	13	1	2	1	1	4	5	1	2		1	35	152	1	2	3	8	8	8	7	1	2	2	1	1	2	2	2	1	1	2	9	45	1	7	4	4	3	1	6	2	1
13426	1	14	1	1	134	16	3	26	1	2	1	1	2	3	1	1		1	35	152	1	2	2	4	2	2	5	4	5	3	1	2	2	2	2	1	1	1	9	30	1	1	4	4	2	2	3	2	1
13624	1	14	1	2	136	24	3	24	1	2	1	2	3	4	1	2		1	35	152	1	4	2	6	6	3	3	1	3	4	3	3	1	2	2	1	1	2	9	0	1	2	2	3	3	2	4	2	1
34224	3	34	1	2	342	10	3	24	1	2	1	2	6	6	2	2		1	35	152	1	3	2	8	8	1	4	1	1	2	2	1	2	2	2	1	1	1	7	30	1	1	4	4	3	2	4	2	1
24801	1	25	1	2	248	8	3	1	1	2	1	1	6	2	2	2		1	35	152	1	3	3	4	4	3	4	7	2	3	2	2	2	2	2	1	1	1	9	20	1	1	4	4	4	2	5	2	1
29447	4	29	1	1	294	28	3	47	1	1	1	1	4	4	1	2		1	35	151	1	2	2	1	3	8	4	3	3	2	2	2	2	1	2	1	1	1	7	40	1	1	4	4	4	2	4	2	1
22917	1	23	1	2	229	2	3	17	2	2	1	1	2	2	2	2		1	35	151	1	2	2	3	1	4	4	1	1	2	2	1	2	2	2	1	1	2	10	0	1	1	4	4	3	2	5	2	1
22633	1	23	2	5	226	25	3	33	1	1	1	1	2	2	1	1		1	35	151	1	3	2	8	1	1	4	2	2	2	1	1	2	2	2	1	1	2	8	20	1	1	4	4	3	4	4	2	1
21921	2	22	1	1	219	11	3	21	1	1	1	1	2	1	2	2		3	35	150	1	6	3	1	1	1	4	2	3	3	2	1	2	1	1	1	1	2	7	30	1	1	4	4	1	2	4	1	2
21310	2	22	1	1	213	9	3	10	1	1	1	1	2	1	2	2		3	35	150	2	1	2	2	1	1	4	3	1	3	1	1	2	2	2	1	1	2	13	27	1	1	4	4	3	4	4	2	1
26906	4	27	1	1	269	8	3	6	1	1	1	1	2	6	2	2		1	35	150	1	2	2	1	1	3	4	4	2	3	2	1	2	2	2	1	1	2	9	0	2	1	4	3	3	2	5	2	1
30444	1	30	1	1	304	5	3	44	1	1	1	1	4	4	1	2		2	35	150	1	5	2	3	2	1	4	2	2	2	2	3	2	2	2	1	1	1	9	30	1	1	4	4	3	1	5	1	2
37005	1	37	1	1	370	3	3	5	1	1	1	1	2	2	1	1		1	35	150	1	1	2	4	1	2	3	5	3	1	2	3	2	2	2	1	1	1	99	59	1	1	4	5	5	4	5	2	1
38631	1	38	1	1	386	18	3	31	1	1	1	1	2	6	2	2		1	35	150	1	3	2	3	6	2	4	3	4	3	2	1	2	2	2	1	1	3	9	0	1	1	4	4	5	1	5	2	1
11007	3	11	1	1	110	10	3	7	1	2	1	1	4	4	1	2		1	35	150	1	2	2	7	5	1	4	4	5	2	1	2	2	2	2	1	1	2	8	0	1	1	4	4	4	2	1	1	2
37331	1	37	1	1	373	9	3	31	1	2	1	1	1	2	2	2		1	35	150	1	1	2	5	1	1	4	2	1	1	1	1	2	2	2	1	1	3	11	0	2	1	4	4	4	1	6	2	1
37146	1	37	1	1	371	19	1	46	1	2	1	1	2	2	2	2		1	35	150	1	2	2	7	1	8	4	2	2	2	1	1	2	2	2	1	1	1	10	0	1	1	4	4	4	2	3	2	1
[truncated: 15,360 more rows]
[truncated: 140 more columns]
